# Supplementary material for: 4-[3-(4-Methyl­piperidin-1-yl)propan­amido]­benzene­sulfonamide monohydrate
Source: Acta Crystallogr Sect E Struct Rep Online. 2012 Nov 30;68(Pt 12):o3481. doi: 10.1107/S1600536812048477 (PMC3589053; doi:10.1107/S1600536812048477)
Supplement: Supplementary file 1 [file e-68-o3481-sup1.cif]

##############################################################################
#                                                                            #
# This CIF contains the data in a paper accepted for publication in          #
# Acta Crystallographica Section E. It conforms to the requirements of       #
# Notes for Authors for Acta Crystallographica Section E, and has been       #
# peer reviewed under the auspices of the IUCr Commission on Journals.       #
#                                                                            #
# Full details of the Crystallographic Information File format               #
# are given in the paper "The Crystallographic Information File (CIF):       #
# a New Standard Archive File for Crystallography" by S. R. Hall, F. H.      #
# Allen and I. D. Brown [Acta Cryst. (1991), A47, 655-685].                  #
#                                                                            #
# The current version of the core CIF dictionary is obtainable from          #
# ftp://ftp.iucr.org/pub/cif_core.dic.                                       #
#                                                                            #
# Software is freely available for graphical display of the structure(s)     #
# in this CIF. For information consult the CIF software page                 #
# http://www.iucr.org/resources/cif/software.                                #
#                                                                            #
# This file may be used for bona fide research purposes within the           #
# scientific community so long as proper attribution is given to the journal # 
# article from which it was obtained.                                        #
#                                                                            #
##############################################################################
data_global
_audit_creation_method     'PLATON <TABLE ACC> option'
_journal_date_recd_electronic     2012-11-20
_journal_date_accepted     2012-11-26
_journal_name_full     'Acta Crystallographica, Section E'
_journal_year     2012
_journal_volume     68
_journal_issue     12
_journal_page_first     o3481
_journal_page_last     o3481
_journal_paper_category     QO
_journal_paper_doi     10.1107/S1600536812048477
_journal_coeditor_code     IS5222
_publ_contact_author_name
; Dr. Mehmet Akkurt
;
_publ_contact_author_address
; Department of Physics
  Faculty of Arts and Sciences
  Erciyes University
  38039 Kayseri
  Turkey
;
_publ_contact_author_email     akkurt@erciyes.edu.tr
_publ_contact_author_fax     '+90-352-4374933'
_publ_contact_author_phone     '+90-352-4374901 ext. 33106'
_publ_section_title
;
4-[3-(4-Methylpiperidin-1-yl)propanamido]benzenesulfonamide monohydrate
;
loop_
    _publ_author_name
    _publ_author_address
    'Hasan T\"urkmen'
;
Department of Chemistry,
Faculty of Arts and Sciences,
Harran University,
63300 \,Sanl\?iurfa,
Turkey
;
    '\,Serife P\?inar Yal\,c\?in'
;
Department of Physics,
Faculty of Arts and Sciences,
Harran University,
63300 \,Sanl\?iurfa,
Turkey
Central Research Lab,
Harran University,
Osmanbey Campus,
63300 \,Sanl\?iurfa,
Turkey
;
    'Mustafa Durgun'
;
Department of Chemistry,
Faculty of Arts and Sciences,
Harran University,
63300 \,Sanl\?iurfa,
Turkey
;
    'Mehmet Akkurt'
;
Department of Physics,
Faculty of Sciences,
Erciyes University,
38039 Kayseri,
Turkey
;
data_I
_chemical_name_systematic
;
4-[3-(4-Methylpiperidin-1-yl)propanamido]benzenesulfonamide monohydrate
;
_chemical_name_common     ?
_chemical_formula_moiety     'C15 H23 N3 O3 S, H2 O'
_chemical_formula_sum     'C15 H25 N3 O4 S'
_chemical_formula_structural     ?
_chemical_formula_iupac     'C15 H23 N3 O3 S, H2 O'
_chemical_formula_weight     343.45
_chemical_melting_point     ?
_symmetry_cell_setting     monoclinic
_symmetry_space_group_name_H-M     'P 21/n'
_symmetry_space_group_name_Hall     '-P 2yn'
loop_
    _symmetry_equiv_pos_site_id
    _symmetry_equiv_pos_as_xyz
    1 x,y,z
    2 1/2-x,1/2+y,1/2-z
    3 -x,-y,-z
    4 1/2+x,1/2-y,1/2+z
_cell_length_a     11.3200(3)
_cell_length_b     7.4068(3)
_cell_length_c     20.7937(8)
_cell_angle_alpha     90
_cell_angle_beta     96.787(2)
_cell_angle_gamma     90
_cell_volume     1731.23(11)
_cell_formula_units_Z     4
_cell_measurement_reflns_used     5649
_cell_measurement_theta_min     2.1627
_cell_measurement_theta_max     26.3891
_cell_measurement_temperature     294(2)
_cell_special_details
;
;
_exptl_crystal_description     'needle'
_exptl_crystal_colour     'pale yellow'
_exptl_crystal_size_max     0.240
_exptl_crystal_size_mid     0.150
_exptl_crystal_size_min     0.120
_exptl_crystal_size_rad     ?
_exptl_crystal_density_diffrn     1.318
_exptl_crystal_density_meas     ?
_exptl_crystal_density_method     'Not Measured'
_exptl_crystal_F_000     736
_exptl_absorpt_coefficient_mu     0.210
_exptl_absorpt_correction_type     refdelf
_exptl_absorpt_process_details
;
(XABS2; Parkin <i>et al.</i>, 1995)
;
_exptl_absorpt_correction_T_min     0.951
_exptl_absorpt_correction_T_max     0.975
_exptl_special_details
;
;
_diffrn_ambient_temperature     294(2)
_diffrn_radiation_type     'Mo K\a'
_diffrn_radiation_wavelength     0.71073
_diffrn_radiation_source     'Sealed Tube'
_diffrn_radiation_monochromator     'Graphite Monochromator'
_diffrn_measurement_device     'Rigaku R-AXIS RAPID-S'
_diffrn_measurement_method     \w
_diffrn_detector_area_resol_mean     10.0000
_diffrn_reflns_number     36305
_diffrn_reflns_av_R_equivalents     0.1662
_diffrn_reflns_av_sigmaI/netI     0.0709
_diffrn_reflns_theta_min     2.92
_diffrn_reflns_theta_max     26.43
_diffrn_reflns_theta_full     26.43
_diffrn_measured_fraction_theta_max     0.994
_diffrn_measured_fraction_theta_full     0.994
_diffrn_reflns_limit_h_min     -14
_diffrn_reflns_limit_h_max     14
_diffrn_reflns_limit_k_min     -9
_diffrn_reflns_limit_k_max     8
_diffrn_reflns_limit_l_min     -26
_diffrn_reflns_limit_l_max     26
_diffrn_reflns_reduction_process
;
;
_refine_special_details
;
Refinement on <i>F</i>^2^ for ALL reflections except those flagged by the user
for potential systematic errors. Weighted <i>R</i>-factors <i>wR</i> and all
goodnesses of fit <i>S</i> are based on <i>F</i>^2^, conventional
<i>R</i>-factors <i>R</i> are based on <i>F</i>, with <i>F</i> set to zero for
negative <i>F</i>^2^. The observed criterion of <i>F</i>^2^ > \s(<i>F</i>^2^)
is used only for calculating -<i>R</i>-factor-obs <i>etc</i>. and is not
relevant to the choice of reflections for refinement. <i>R</i>-factors based
on <i>F</i>^2^ are statistically about twice as large as those based on
<i>F</i>, and <i>R</i>-factors based on ALL data will be even larger.
;
_reflns_number_total     3540
_reflns_number_gt     2259
_reflns_threshold_expression     I>2\s(I)
_refine_ls_structure_factor_coef     Fsqd
_refine_ls_matrix_type     full
_refine_ls_R_factor_all     0.1183
_refine_ls_R_factor_gt     0.0728
_refine_ls_wR_factor_gt     0.1555
_refine_ls_wR_factor_ref     0.1777
_refine_ls_goodness_of_fit_ref     1.021
_refine_ls_restrained_S_all     1.020
_refine_ls_number_reflns     3540
_refine_ls_number_parameters     225
_refine_ls_number_restraints     6
_refine_ls_number_constraints     ?
_refine_ls_hydrogen_treatment     mixed
_refine_ls_weighting_scheme     calc
_refine_ls_weighting_details
         'calc w=1/[\s^2^(Fo^2^)+(0.0595P)^2^+1.0901P] where P=(Fo^2^+2Fc^2^)/3'
_atom_sites_solution_hydrogens     geom
_atom_sites_solution_primary     direct
_atom_sites_solution_secondary     difmap
_refine_ls_shift/su_max     0.000
_refine_ls_shift/su_mean     0.000
_refine_diff_density_max     0.283
_refine_diff_density_min     -0.193
_refine_ls_extinction_method     'none'
_refine_ls_abs_structure_details     ?
_refine_ls_abs_structure_Flack     .
loop_
    _atom_type_symbol
    _atom_type_description
    _atom_type_scat_dispersion_real
    _atom_type_scat_dispersion_imag
    _atom_type_scat_source
    C C 0.0033 0.0016 ' International Tables Vol C Tables 4.2.6.8 and 6.1.1.4'
    H H 0.0000 0.0000 ' International Tables Vol C Tables 4.2.6.8 and 6.1.1.4'
    N N 0.0061 0.0033 ' International Tables Vol C Tables 4.2.6.8 and 6.1.1.4'
    O O 0.0106 0.0060 ' International Tables Vol C Tables 4.2.6.8 and 6.1.1.4'
    S S 0.1246 0.1234 ' International Tables Vol C Tables 4.2.6.8 and 6.1.1.4'
_computing_data_collection     'CrystalClear (Rigaku/MSC, 2005)'
_computing_cell_refinement     'CrystalClear (Rigaku/MSC, 2005)'
_computing_data_reduction     'CrystalClear (Rigaku/MSC, 2005)'
_computing_structure_solution     'SIR97 (Altomare <i>et al.</i>, 1999)'
_computing_structure_refinement     'SHELXL97 (Sheldrick, 2008)'
_computing_molecular_graphics     'ORTEP-3 for Windows (Farrugia, 2012)'
_computing_publication_material
                                'WinGX (Farrugia, 2012) and PLATON (Spek, 2009)'
loop_
    _atom_site_type_symbol
    _atom_site_label
    _atom_site_fract_x
    _atom_site_fract_y
    _atom_site_fract_z
    _atom_site_U_iso_or_equiv
    _atom_site_thermal_displace_type
    _atom_site_calc_flag
    _atom_site_refinement_flags
    _atom_site_occupancy
    _atom_site_disorder_assembly
    _atom_site_disorder_group
    S S1 0.76956(7) 0.20104(14) 0.14854(4) 0.0554(3) Uani d . 1.000 . .
    O O1 0.7834(2) 0.0689(4) 0.19866(13) 0.0771(11) Uani d . 1.000 . .
    O O2 0.8487(2) 0.1984(4) 0.09984(13) 0.0704(10) Uani d . 1.000 . .
    O O3 0.2781(2) 0.3305(4) -0.07524(13) 0.0760(10) Uani d . 1.000 . .
    N N1 0.7847(3) 0.3954(5) 0.18229(15) 0.0626(11) Uani d D 1.000 . .
    N N2 0.2710(2) 0.1957(4) 0.02247(15) 0.0547(10) Uani d D 1.000 . .
    N N3 -0.0921(2) 0.2718(4) -0.12766(13) 0.0488(9) Uani d . 1.000 . .
    C C1 0.6232(3) 0.1876(5) 0.10916(16) 0.0485(11) Uani d . 1.000 . .
    C C2 0.5308(3) 0.1398(5) 0.14342(18) 0.0567(14) Uani d . 1.000 . .
    C C3 0.4159(3) 0.1440(5) 0.11385(17) 0.0544(11) Uani d . 1.000 . .
    C C4 0.3907(3) 0.1938(5) 0.04939(17) 0.0486(11) Uani d . 1.000 . .
    C C5 0.4846(3) 0.2404(6) 0.01464(18) 0.0614(14) Uani d . 1.000 . .
    C C6 0.5994(3) 0.2372(6) 0.04540(17) 0.0603(14) Uani d . 1.000 . .
    C C7 0.2211(3) 0.2596(5) -0.03523(19) 0.0550(11) Uani d . 1.000 . .
    C C8 0.0882(3) 0.2390(5) -0.04644(18) 0.0598(14) Uani d . 1.000 . .
    C C9 0.0361(3) 0.3066(5) -0.11224(18) 0.0559(11) Uani d . 1.000 . .
    C C10 -0.1611(3) 0.3832(5) -0.08670(16) 0.0539(12) Uani d . 1.000 . .
    C C11 -0.2937(3) 0.3567(5) -0.10375(17) 0.0538(11) Uani d . 1.000 . .
    C C12 -0.3345(3) 0.3988(5) -0.17425(17) 0.0555(11) Uani d . 1.000 . .
    C C13 -0.2598(3) 0.2866(5) -0.21563(17) 0.0600(14) Uani d . 1.000 . .
    C C14 -0.1277(3) 0.3160(5) -0.19643(16) 0.0569(14) Uani d . 1.000 . .
    C C15 -0.4671(3) 0.3679(6) -0.1923(2) 0.0781(16) Uani d . 1.000 . .
    O O1W 0.1110(2) 0.1006(4) 0.11435(15) 0.0665(10) Uani d D 1.000 . .
    H H1NA 0.756(4) 0.405(6) 0.2199(13) 0.0940 Uiso d D 1.000 . .
    H H2 0.54640 0.10490 0.18650 0.0680 Uiso c R 1.000 . .
    H H1NB 0.767(4) 0.486(4) 0.1561(18) 0.0940 Uiso d D 1.000 . .
    H H2N 0.221(3) 0.161(5) 0.0497(16) 0.0820 Uiso d D 1.000 . .
    H H3 0.35390 0.11290 0.13740 0.0650 Uiso c R 1.000 . .
    H H5 0.46980 0.27310 -0.02870 0.0740 Uiso c R 1.000 . .
    H H6 0.66190 0.26940 0.02250 0.0720 Uiso c R 1.000 . .
    H H8A 0.05300 0.30530 -0.01330 0.0720 Uiso c R 1.000 . .
    H H8B 0.06800 0.11260 -0.04240 0.0720 Uiso c R 1.000 . .
    H H9A 0.04970 0.43560 -0.11440 0.0670 Uiso c R 1.000 . .
    H H9B 0.07780 0.24960 -0.14500 0.0670 Uiso c R 1.000 . .
    H H10A -0.14170 0.50940 -0.09210 0.0650 Uiso c R 1.000 . .
    H H10B -0.13900 0.35160 -0.04160 0.0650 Uiso c R 1.000 . .
    H H11A -0.33580 0.43430 -0.07650 0.0640 Uiso c R 1.000 . .
    H H11B -0.31390 0.23260 -0.09480 0.0640 Uiso c R 1.000 . .
    H H12 -0.31800 0.52650 -0.18170 0.0670 Uiso c R 1.000 . .
    H H13A -0.27830 0.15980 -0.21090 0.0720 Uiso c R 1.000 . .
    H H13B -0.27990 0.31890 -0.26080 0.0720 Uiso c R 1.000 . .
    H H14A -0.08310 0.24110 -0.22330 0.0680 Uiso c R 1.000 . .
    H H14B -0.10820 0.44110 -0.20410 0.0680 Uiso c R 1.000 . .
    H H15A -0.48630 0.24520 -0.18290 0.1180 Uiso c R 1.000 . .
    H H15B -0.48760 0.39080 -0.23770 0.1180 Uiso c R 1.000 . .
    H H15C -0.51100 0.44810 -0.16770 0.1180 Uiso c R 1.000 . .
    H HWA 0.044(2) 0.144(5) 0.115(2) 0.1000 Uiso d D 1.000 . .
    H HWB 0.109(4) -0.011(3) 0.121(2) 0.1000 Uiso d D 1.000 . .
loop_
    _atom_site_aniso_label
    _atom_site_aniso_U_11
    _atom_site_aniso_U_22
    _atom_site_aniso_U_33
    _atom_site_aniso_U_12
    _atom_site_aniso_U_13
    _atom_site_aniso_U_23
    S1 0.0363(5) 0.0734(7) 0.0547(5) 0.0018(4) -0.0026(4) 0.0068(5)
    O1 0.0563(16) 0.089(2) 0.0806(19) -0.0044(15) -0.0147(14) 0.0295(16)
    O2 0.0380(13) 0.107(2) 0.0673(17) 0.0088(14) 0.0107(12) -0.0009(15)
    O3 0.0451(15) 0.109(2) 0.0711(18) -0.0076(14) -0.0051(13) 0.0250(17)
    N1 0.0512(18) 0.081(2) 0.054(2) -0.0091(17) -0.0008(15) -0.0017(18)
    N2 0.0377(15) 0.069(2) 0.0554(18) -0.0023(15) -0.0034(13) 0.0039(16)
    N3 0.0367(14) 0.0587(18) 0.0497(16) -0.0001(13) 0.0000(12) -0.0014(14)
    C1 0.0325(16) 0.059(2) 0.053(2) 0.0016(15) 0.0013(14) 0.0013(17)
    C2 0.045(2) 0.072(3) 0.052(2) -0.0018(17) 0.0017(16) 0.0059(18)
    C3 0.0368(18) 0.071(2) 0.055(2) -0.0057(16) 0.0043(15) 0.0054(18)
    C4 0.0366(17) 0.054(2) 0.054(2) -0.0007(15) 0.0002(15) -0.0005(16)
    C5 0.0390(19) 0.094(3) 0.050(2) -0.0023(18) 0.0004(16) 0.0091(19)
    C6 0.0392(19) 0.092(3) 0.050(2) -0.0019(18) 0.0061(16) 0.007(2)
    C7 0.0412(19) 0.058(2) 0.064(2) -0.0029(16) -0.0013(17) -0.0011(19)
    C8 0.0396(19) 0.073(3) 0.064(2) -0.0046(17) -0.0061(17) -0.0003(19)
    C9 0.0381(18) 0.066(2) 0.062(2) -0.0012(16) -0.0011(16) 0.0053(19)
    C10 0.050(2) 0.062(2) 0.048(2) 0.0020(17) -0.0018(16) -0.0053(17)
    C11 0.0415(18) 0.061(2) 0.059(2) 0.0008(16) 0.0059(16) -0.0015(18)
    C12 0.0444(19) 0.061(2) 0.058(2) 0.0043(17) -0.0066(16) 0.0040(18)
    C13 0.053(2) 0.074(3) 0.050(2) 0.0034(19) -0.0063(17) 0.0028(18)
    C14 0.052(2) 0.074(3) 0.0439(19) 0.0041(18) 0.0025(16) 0.0021(18)
    C15 0.043(2) 0.095(3) 0.092(3) 0.003(2) -0.010(2) 0.007(3)
    O1W 0.0476(14) 0.0696(18) 0.0827(19) -0.0055(13) 0.0089(14) 0.0065(16)
_geom_special_details
;
Bond distances, angles <i>etc</i>. have been calculated using the rounded
fractional coordinates. All su's are estimated from the variances of the
(full) variance-covariance matrix. The cell e.s.d.'s are taken into account in
the estimation of distances, angles and torsion angles
;
loop_
    _geom_bond_atom_site_label_1
    _geom_bond_atom_site_label_2
    _geom_bond_site_symmetry_1
    _geom_bond_site_symmetry_2
    _geom_bond_distance
    _geom_bond_publ_flag
    S1 O1 . . 1.425(3) no
    S1 O2 . . 1.429(3) no
    S1 N1 . . 1.602(4) no
    S1 C1 . . 1.762(3) no
    O3 C7 . . 1.229(5) no
    O1W HWA . . 0.83(3) no
    O1W HWB . . 0.84(2) no
    N2 C4 . . 1.404(4) no
    N2 C7 . . 1.350(5) no
    N3 C9 . . 1.472(4) no
    N3 C14 . . 1.476(4) no
    N3 C10 . . 1.474(4) no
    N1 H1NA . . 0.88(3) no
    N1 H1NB . . 0.87(3) no
    N2 H2N . . 0.89(3) no
    C1 C2 . . 1.380(5) no
    C1 C6 . . 1.372(5) no
    C2 C3 . . 1.372(5) no
    C3 C4 . . 1.387(5) no
    C4 C5 . . 1.397(5) no
    C5 C6 . . 1.379(5) no
    C7 C8 . . 1.503(5) no
    C8 C9 . . 1.510(5) no
    C10 C11 . . 1.514(5) no
    C11 C12 . . 1.516(5) no
    C12 C15 . . 1.521(5) no
    C12 C13 . . 1.523(5) no
    C13 C14 . . 1.517(5) no
    C2 H2 . . 0.9300 no
    C3 H3 . . 0.9300 no
    C5 H5 . . 0.9300 no
    C6 H6 . . 0.9300 no
    C8 H8A . . 0.9700 no
    C8 H8B . . 0.9700 no
    C9 H9A . . 0.9700 no
    C9 H9B . . 0.9700 no
    C10 H10B . . 0.9700 no
    C10 H10A . . 0.9700 no
    C11 H11A . . 0.9700 no
    C11 H11B . . 0.9700 no
    C12 H12 . . 0.9800 no
    C13 H13B . . 0.9700 no
    C13 H13A . . 0.9700 no
    C14 H14B . . 0.9700 no
    C14 H14A . . 0.9700 no
    C15 H15C . . 0.9600 no
    C15 H15A . . 0.9600 no
    C15 H15B . . 0.9600 no
loop_
    _geom_angle_atom_site_label_1
    _geom_angle_atom_site_label_2
    _geom_angle_atom_site_label_3
    _geom_angle_site_symmetry_1
    _geom_angle_site_symmetry_2
    _geom_angle_site_symmetry_3
    _geom_angle
    _geom_angle_publ_flag
    O1 S1 O2 . . . 119.01(16) no
    O1 S1 N1 . . . 107.46(17) no
    O1 S1 C1 . . . 108.49(16) no
    O2 S1 N1 . . . 106.21(18) no
    O2 S1 C1 . . . 107.68(16) no
    N1 S1 C1 . . . 107.48(18) no
    HWA O1W HWB . . . 110(4) no
    C4 N2 C7 . . . 129.9(3) no
    C9 N3 C14 . . . 108.8(3) no
    C10 N3 C14 . . . 109.5(3) no
    C9 N3 C10 . . . 110.6(3) no
    S1 N1 H1NA . . . 115(3) no
    H1NA N1 H1NB . . . 114(4) no
    S1 N1 H1NB . . . 114(2) no
    C4 N2 H2N . . . 114(2) no
    C7 N2 H2N . . . 116(2) no
    C2 C1 C6 . . . 119.6(3) no
    S1 C1 C2 . . . 120.2(3) no
    S1 C1 C6 . . . 120.0(3) no
    C1 C2 C3 . . . 120.0(3) no
    C2 C3 C4 . . . 121.0(3) no
    N2 C4 C5 . . . 123.3(3) no
    N2 C4 C3 . . . 117.8(3) no
    C3 C4 C5 . . . 118.9(3) no
    C4 C5 C6 . . . 119.3(3) no
    C1 C6 C5 . . . 121.3(3) no
    O3 C7 C8 . . . 122.3(3) no
    O3 C7 N2 . . . 123.6(3) no
    N2 C7 C8 . . . 114.1(3) no
    C7 C8 C9 . . . 112.6(3) no
    N3 C9 C8 . . . 114.1(3) no
    N3 C10 C11 . . . 111.8(3) no
    C10 C11 C12 . . . 112.3(3) no
    C13 C12 C15 . . . 112.1(3) no
    C11 C12 C13 . . . 107.9(3) no
    C11 C12 C15 . . . 112.7(3) no
    C12 C13 C14 . . . 111.7(3) no
    N3 C14 C13 . . . 111.8(3) no
    C1 C2 H2 . . . 120.00 no
    C3 C2 H2 . . . 120.00 no
    C4 C3 H3 . . . 119.00 no
    C2 C3 H3 . . . 120.00 no
    C4 C5 H5 . . . 120.00 no
    C6 C5 H5 . . . 120.00 no
    C5 C6 H6 . . . 119.00 no
    C1 C6 H6 . . . 119.00 no
    C7 C8 H8A . . . 109.00 no
    C9 C8 H8A . . . 109.00 no
    C9 C8 H8B . . . 109.00 no
    H8A C8 H8B . . . 108.00 no
    C7 C8 H8B . . . 109.00 no
    N3 C9 H9B . . . 109.00 no
    C8 C9 H9A . . . 109.00 no
    N3 C9 H9A . . . 109.00 no
    H9A C9 H9B . . . 108.00 no
    C8 C9 H9B . . . 109.00 no
    N3 C10 H10B . . . 109.00 no
    C11 C10 H10A . . . 109.00 no
    C11 C10 H10B . . . 109.00 no
    H10A C10 H10B . . . 108.00 no
    N3 C10 H10A . . . 109.00 no
    C10 C11 H11A . . . 109.00 no
    C10 C11 H11B . . . 109.00 no
    C12 C11 H11B . . . 109.00 no
    H11A C11 H11B . . . 108.00 no
    C12 C11 H11A . . . 109.00 no
    C11 C12 H12 . . . 108.00 no
    C15 C12 H12 . . . 108.00 no
    C13 C12 H12 . . . 108.00 no
    C12 C13 H13A . . . 109.00 no
    C14 C13 H13A . . . 109.00 no
    C14 C13 H13B . . . 109.00 no
    H13A C13 H13B . . . 108.00 no
    C12 C13 H13B . . . 109.00 no
    N3 C14 H14A . . . 109.00 no
    C13 C14 H14A . . . 109.00 no
    C13 C14 H14B . . . 109.00 no
    N3 C14 H14B . . . 109.00 no
    H14A C14 H14B . . . 108.00 no
    C12 C15 H15B . . . 109.00 no
    C12 C15 H15C . . . 109.00 no
    C12 C15 H15A . . . 109.00 no
    H15A C15 H15C . . . 109.00 no
    H15B C15 H15C . . . 110.00 no
    H15A C15 H15B . . . 109.00 no
loop_
    _geom_torsion_atom_site_label_1
    _geom_torsion_atom_site_label_2
    _geom_torsion_atom_site_label_3
    _geom_torsion_atom_site_label_4
    _geom_torsion_site_symmetry_1
    _geom_torsion_site_symmetry_2
    _geom_torsion_site_symmetry_3
    _geom_torsion_site_symmetry_4
    _geom_torsion
    _geom_torsion_publ_flag
    O1 S1 C1 C2 . . . . 32.8(4) no
    O2 S1 C1 C2 . . . . 162.8(3) no
    N1 S1 C1 C2 . . . . -83.2(3) no
    O1 S1 C1 C6 . . . . -151.9(3) no
    O2 S1 C1 C6 . . . . -21.9(4) no
    N1 S1 C1 C6 . . . . 92.2(3) no
    C7 N2 C4 C3 . . . . 170.6(4) no
    C7 N2 C4 C5 . . . . -9.1(6) no
    C4 N2 C7 O3 . . . . 0.0(6) no
    C4 N2 C7 C8 . . . . -179.3(3) no
    C9 N3 C10 C11 . . . . 177.3(3) no
    C10 N3 C9 C8 . . . . 69.1(4) no
    C14 N3 C9 C8 . . . . -170.7(3) no
    C10 N3 C14 C13 . . . . -58.0(4) no
    C14 N3 C10 C11 . . . . 57.5(4) no
    C9 N3 C14 C13 . . . . -179.0(3) no
    C6 C1 C2 C3 . . . . -0.7(6) no
    C2 C1 C6 C5 . . . . 0.0(6) no
    S1 C1 C6 C5 . . . . -175.3(3) no
    S1 C1 C2 C3 . . . . 174.6(3) no
    C1 C2 C3 C4 . . . . 0.8(6) no
    C2 C3 C4 N2 . . . . -179.7(3) no
    C2 C3 C4 C5 . . . . -0.1(6) no
    N2 C4 C5 C6 . . . . 179.0(4) no
    C3 C4 C5 C6 . . . . -0.6(6) no
    C4 C5 C6 C1 . . . . 0.6(6) no
    N2 C7 C8 C9 . . . . -178.2(3) no
    O3 C7 C8 C9 . . . . 2.5(5) no
    C7 C8 C9 N3 . . . . 174.1(3) no
    N3 C10 C11 C12 . . . . -57.4(4) no
    C10 C11 C12 C15 . . . . 178.5(3) no
    C10 C11 C12 C13 . . . . 54.1(4) no
    C11 C12 C13 C14 . . . . -54.3(4) no
    C15 C12 C13 C14 . . . . -179.0(3) no
    C12 C13 C14 N3 . . . . 58.0(4) no
loop_
    _geom_hbond_atom_site_label_D
    _geom_hbond_atom_site_label_H
    _geom_hbond_atom_site_label_A
    _geom_hbond_site_symmetry_A
    _geom_hbond_distance_DH
    _geom_hbond_distance_HA
    _geom_hbond_distance_DA
    _geom_hbond_angle_DHA
    _geom_hbond_publ_flag
    N1 H1NA O1 2_655 0.88(3) 2.17(4) 2.971(4) 150(4) yes
    N1 H1NB O3 3_665 0.87(3) 2.18(3) 3.035(4) 168(3) yes
    N2 H2N O1W . 0.89(3) 1.99(3) 2.871(4) 176(3) yes
    O1W HWA O2 1_455 0.83(3) 2.23(2) 3.037(3) 165(4) yes
    O1W HWB N3 3_555 0.84(2) 1.95(2) 2.783(4) 174(5) yes
_iucr_refine_instructions_details
;
TITL PR-4 in P 21/n
CELL  0.71073  11.3200   7.4068  20.7937   90.000   96.787   90.000
ZERR     4.00   0.0003   0.0003   0.0008    0.000    0.002    0.000
LATT   1
SYMM  1/2 - X, 1/2 + Y, 1/2 - Z
SFAC  C    H    N    O    S
UNIT  60   100  12   16   4
MERG   2
OMIT    -4.00  53.00
OMIT    -4   0  14
OMIT     4   1  16
OMIT     1   0   1
OMIT    -3   0  17
OMIT     5   5  10
OMIT     6   1  17
OMIT     0   5   6
TWIN
DFIX  0.88  0.02 N1 H1NA
DFIX  0.88  0.02 N1 H1NB
DFIX  0.88  0.02 N2 H2N
DFIX     0.830   0.020 O1W HWB
DFIX     0.830   0.020 O1W HWA
DFIX     1.350   0.020 HWB HWA
FMAP   2
PLAN   20
SIZE     0.12   0.15   0.24
ACTA
BOND
BOND   $H
CONF
LIST   4
L.S.  13
WGHT    0.059500    1.090100
BASF   0.85986
FVAR       0.99680
MOLE    1
C1    1    0.623195    0.187573    0.109164    11.00000    0.03253    0.05933 =
         0.05307    0.00133    0.00126    0.00159
C2    1    0.530839    0.139850    0.143422    11.00000    0.04469    0.07197 =
         0.05221    0.00588    0.00170   -0.00179
AFIX  43
H2    2    0.546449    0.104896    0.186546    11.00000   -1.20000
AFIX   0
C3    1    0.415854    0.143956    0.113848    11.00000    0.03683    0.07072 =
         0.05546    0.00539    0.00426   -0.00570
AFIX  43
H3    2    0.353918    0.112862    0.137370    11.00000   -1.20000
AFIX   0
C4    1    0.390704    0.193810    0.049389    11.00000    0.03665    0.05370 =
         0.05371   -0.00045    0.00019   -0.00070
C5    1    0.484557    0.240357    0.014638    11.00000    0.03898    0.09373 =
         0.04988    0.00911    0.00043   -0.00227
AFIX  43
H5    2    0.469788    0.273090   -0.028746    11.00000   -1.20000
AFIX   0
C6    1    0.599418    0.237226    0.045399    11.00000    0.03916    0.09236 =
         0.04969    0.00711    0.00605   -0.00187
AFIX  43
H6    2    0.661927    0.269405    0.022455    11.00000   -1.20000
AFIX   0
C7    1    0.221100    0.259551   -0.035225    11.00000    0.04122    0.05800 =
         0.06365   -0.00108   -0.00126   -0.00285
C8    1    0.088217    0.239010   -0.046444    11.00000    0.03956    0.07289 =
         0.06368   -0.00028   -0.00607   -0.00462
AFIX  23
H8A   2    0.052963    0.305299   -0.013281    11.00000   -1.20000
H8B   2    0.067966    0.112585   -0.042429    11.00000   -1.20000
AFIX   0
C9    1    0.036077    0.306563   -0.112243    11.00000    0.03810    0.06627 =
         0.06222    0.00529   -0.00107   -0.00124
AFIX  23
H9A   2    0.049719    0.435598   -0.114390    11.00000   -1.20000
H9B   2    0.077847    0.249597   -0.144974    11.00000   -1.20000
AFIX   0
C10   1   -0.161089    0.383190   -0.086696    11.00000    0.05016    0.06213 =
         0.04810   -0.00525   -0.00184    0.00197
AFIX  23
H10A  2   -0.141661    0.509420   -0.092085    11.00000   -1.20000
H10B  2   -0.139026    0.351625   -0.041603    11.00000   -1.20000
AFIX   0
C11   1   -0.293740    0.356681   -0.103750    11.00000    0.04146    0.06067 =
         0.05862   -0.00146    0.00589    0.00083
AFIX  23
H11A  2   -0.335780    0.434270   -0.076524    11.00000   -1.20000
H11B  2   -0.313950    0.232628   -0.094844    11.00000   -1.20000
AFIX   0
C12   1   -0.334540    0.398837   -0.174251    11.00000    0.04441    0.06137 =
         0.05796    0.00398   -0.00662    0.00435
AFIX  13
H12   2   -0.317961    0.526536   -0.181658    11.00000   -1.20000
AFIX   0
C13   1   -0.259787    0.286601   -0.215625    11.00000    0.05320    0.07359 =
         0.04988    0.00278   -0.00633    0.00345
AFIX  23
H13A  2   -0.278289    0.159770   -0.210896    11.00000   -1.20000
H13B  2   -0.279869    0.318876   -0.260805    11.00000   -1.20000
AFIX   0
C14   1   -0.127709    0.316015   -0.196431    11.00000    0.05235    0.07399 =
         0.04388    0.00210    0.00249    0.00409
AFIX  23
H14A  2   -0.083139    0.241136   -0.223299    11.00000   -1.20000
H14B  2   -0.108247    0.441124   -0.204093    11.00000   -1.20000
AFIX   0
C15   1   -0.467082    0.367861   -0.192312    11.00000    0.04309    0.09532 =
         0.09229    0.00736   -0.01003    0.00259
AFIX 137
H15A  2   -0.486305    0.245166   -0.182900    11.00000   -1.50000
H15B  2   -0.487612    0.390765   -0.237698    11.00000   -1.50000
H15C  2   -0.511018    0.448094   -0.167742    11.00000   -1.50000
AFIX   0
N1    3    0.784707    0.395397    0.182295    11.00000    0.05124    0.08061 =
         0.05409   -0.00166   -0.00080   -0.00911
H1NA  2    0.755790    0.404938    0.219922    11.00000   -1.50000
H1NB  2    0.766738    0.485780    0.156085    11.00000   -1.50000
N2    3    0.270991    0.195690    0.022467    11.00000    0.03770    0.06884 =
         0.05544    0.00390   -0.00344   -0.00231
H2N   2    0.221075    0.161461    0.049724    11.00000   -1.50000
N3    3   -0.092086    0.271761   -0.127655    11.00000    0.03673    0.05868 =
         0.04970   -0.00141   -0.00004   -0.00007
O1    4    0.783409    0.068905    0.198656    11.00000    0.05625    0.08945 =
         0.08055    0.02952   -0.01468   -0.00441
O2    4    0.848732    0.198419    0.099841    11.00000    0.03803    0.10722 =
         0.06725   -0.00089    0.01067    0.00879
O3    4    0.278106    0.330539   -0.075239    11.00000    0.04508    0.10851 =
         0.07114    0.02498   -0.00510   -0.00762
S1    5    0.769562    0.201044    0.148538    11.00000    0.03633    0.07340 =
         0.05465    0.00678   -0.00260    0.00177
MOLE    2
O1W   4    0.110956    0.100579    0.114351    11.00000    0.04756    0.06955 =
         0.08271    0.00650    0.00885   -0.00548
HWA   2    0.044339    0.143798    0.114790    11.00000   -1.50000
HWB   2    0.109359   -0.010682    0.120978    11.00000   -1.50000
HKLF 4
REM  PR-4 in P 21/n
REM R1 =  0.0728 for   2259 Fo > 4sig(Fo)  and  0.1183 for all   3540 data
REM    225 parameters refined using      6 restraints
END
WGHT      0.0595      1.0901
REM Highest difference peak  0.283,  deepest hole -0.193,  1-sigma level  0.053
Q1    1   0.6977  0.2054  0.0174  11.00000  0.05    0.28
Q2    1   0.4242  0.2796  0.0372  11.00000  0.05    0.20
Q3    1  -0.0141  0.3193 -0.2237  11.00000  0.05    0.19
Q4    1  -0.5093  0.3418 -0.1268  11.00000  0.05    0.18
Q5    1   0.7836  0.1815  0.2097  11.00000  0.05    0.18
Q6    1   0.8017  0.3847  0.0759  11.00000  0.05    0.17
Q7    1   0.0575  0.3525 -0.0240  11.00000  0.05    0.17
Q8    1   0.3184  0.2255 -0.0720  11.00000  0.05    0.17
Q9    1   0.8715  0.1928  0.0542  11.00000  0.05    0.17
Q10   1   0.7827  0.0905  0.0338  11.00000  0.05    0.17
Q11   1   0.6180  0.2546  0.1204  11.00000  0.05    0.17
Q12   1   0.6256  0.1174  0.1211  11.00000  0.05    0.16
Q13   1  -0.3008  0.2366 -0.0724  11.00000  0.05    0.16
Q14   1   0.7964  0.2012  0.0850  11.00000  0.05    0.16
Q15   1   0.2379  0.3366 -0.1091  11.00000  0.05    0.16
Q16   1   0.6093  0.1933  0.0796  11.00000  0.05    0.16
Q17   1   0.0703  0.2426  0.0324  11.00000  0.05    0.16
Q18   1   0.0709  0.1495 -0.1414  11.00000  0.05    0.16
Q19   1   0.2166  0.1872  0.0825  11.00000  0.05    0.15
Q20   1   0.6113  0.2860  0.2519  11.00000  0.05    0.15
;
