# Supplementary material for: 4-[3-(4-Methyl­piperidin-1-yl)propan­amido]­benzene­sulfonamide monohydrate
Source: Acta Crystallogr Sect E Struct Rep Online. 2012 Nov 30;68(Pt 12):o3481. doi: 10.1107/S1600536812048477 (PMC3589053; doi:10.1107/S1600536812048477)
Supplement: Supplementary file 2 [file e-68-o3481-Isup2.hkl]

# 
# h,k,l, Fc-squared, Fo-squared, sigma(Fo-squared) and status flag 
# 
data_I
_shelx_title ' PR-4 in P 21/n' 
_shelx_refln_list_code          4 
_shelx_F_calc_maximum      244.55 
_exptl_crystal_F_000       736.00 
_reflns_d_resolution_high  0.7985 
 
loop_ 
 _symmetry_equiv_pos_as_xyz 
 'x, y, z' 
 '-x+1/2, y+1/2, -z+1/2' 
 '-x, -y, -z' 
 'x-1/2, -y-1/2, z-1/2' 
 
_cell_length_a    11.3200 
_cell_length_b     7.4068 
_cell_length_c    20.7937 
_cell_angle_alpha  90.000 
_cell_angle_beta   96.787 
_cell_angle_gamma  90.000 
 
_shelx_F_squared_multiplier     1.000 
 
loop_ 
 _refln_index_h 
 _refln_index_k 
 _refln_index_l 
 _refln_F_squared_calc 
 _refln_F_squared_meas 
 _refln_F_squared_sigma 
 _refln_observed_status 
   2   0   0    12958.27    12927.32    458.54 o 
   4   0   0     1344.08     1197.21     58.71 o 
   6   0   0     3567.66     4015.85    102.68 o 
   8   0   0     1350.09     1347.64     81.40 o 
  10   0   0       39.11       50.76     10.60 o 
  12   0   0       26.57       42.58     13.09 o 
  14   0   0        0.00      -11.76     21.08 o 
   1   1   0       31.80       27.02      1.97 o 
   2   1   0      506.35      555.69     19.52 o 
   3   1   0      672.65      700.26     24.80 o 
   4   1   0     3456.76     3491.63     90.73 o 
   5   1   0      717.93      782.36     16.87 o 
   6   1   0       29.11       16.20      3.46 o 
   7   1   0      120.72      106.99      8.63 o 
   8   1   0      734.34      721.41     31.28 o 
   9   1   0       62.97      101.93     10.96 o 
  10   1   0      176.08      201.77     13.14 o 
  11   1   0       22.82       38.09     11.45 o 
  12   1   0      400.33      261.26     37.14 o 
  13   1   0        9.28       11.36     13.75 o 
   0   2   0    45193.10    48254.30   1683.32 o 
   1   2   0     1969.46     1894.85     54.76 o 
   2   2   0      486.85      435.60     17.12 o 
   3   2   0     2078.65     2224.60     60.54 o 
   4   2   0      322.91      267.84     21.78 o 
   5   2   0      753.64      753.71     20.25 o 
   6   2   0     1824.79     2116.79     96.49 o 
   7   2   0       32.15       42.60      6.01 o 
   8   2   0      687.78      646.38     28.19 o 
   9   2   0      220.00      211.38     13.15 o 
  10   2   0        4.33       15.79      9.15 o 
  11   2   0        3.21       13.61     10.47 o 
  12   2   0        3.82       14.88     11.92 o 
  13   2   0       21.76       31.91     11.15 o 
   1   3   0     1150.27     1220.62     48.13 o 
   2   3   0      210.73      193.88     12.76 o 
   3   3   0      142.84      132.62      7.44 o 
   4   3   0      134.15      129.07      7.61 o 
   5   3   0     1006.10     1035.15     49.84 o 
   6   3   0       56.85       54.05      6.73 o 
   7   3   0      177.02      185.41     17.94 o 
   8   3   0       85.76      120.36     12.07 o 
   9   3   0        8.89       14.17      9.80 o 
  10   3   0       70.24       97.63      8.23 o 
  11   3   0       75.06       77.86     14.91 o 
  12   3   0        1.11        6.34      8.46 o 
  13   3   0      102.41       82.65     17.92 o 
   0   4   0       50.20       56.00     10.75 o 
   1   4   0      392.16      354.00     20.69 o 
   2   4   0        1.84        3.33      2.41 o 
   3   4   0       98.07       91.35      7.57 o 
   4   4   0       13.30       18.61      5.38 o 
   5   4   0        1.85        0.17      5.12 o 
   6   4   0      313.64      300.11     13.14 o 
   7   4   0       19.73       26.59      8.72 o 
   8   4   0       84.34      127.84     12.93 o 
   9   4   0      165.71      141.04      9.77 o 
  10   4   0       10.48       11.08      8.13 o 
  11   4   0        6.74       19.29      8.99 o 
  12   4   0       22.03       23.67     10.36 o 
   1   5   0      391.24      406.36     25.05 o 
   2   5   0       26.77       32.09      5.88 o 
   3   5   0        6.78        5.36      5.93 o 
   4   5   0       11.49       18.89      5.02 o 
   5   5   0      424.96      415.95     21.00 o 
   6   5   0       75.99       83.78      9.80 o 
   7   5   0       99.48      127.31     11.39 o 
   8   5   0       71.36      101.14     12.64 o 
   9   5   0        2.83        4.45      7.47 o 
  10   5   0       27.22       23.49     11.05 o 
  11   5   0       32.81       59.14     12.01 o 
   0   6   0       13.32       29.83     11.51 o 
   1   6   0      443.37      469.94     27.93 o 
   2   6   0        2.63        4.00      7.66 o 
   3   6   0       60.52       56.68      9.85 o 
   4   6   0       12.34       24.94      9.36 o 
   5   6   0        2.71       -5.10      5.73 o 
   6   6   0        0.65       -0.11      6.28 o 
   7   6   0       14.03       20.46      6.42 o 
   8   6   0        7.65       26.43      9.58 o 
   9   6   0        2.93        3.03      8.12 o 
  10   6   0       12.23       21.39      9.29 o 
   1   7   0        1.16        7.22     11.48 o 
   2   7   0       62.44       92.98     10.16 o 
   3   7   0        7.72        9.15      9.91 o 
   4   7   0        9.63       11.45      7.90 o 
   5   7   0       10.99       13.80      6.49 o 
   6   7   0        0.06       -8.08      8.70 o 
   7   7   0        2.37        6.53      7.66 o 
   8   7   0       50.52       50.29     10.90 o 
   9   7   0        0.27       27.37     11.86 o 
   0   8   0        5.16       14.31     16.79 o 
   1   8   0        1.14       -4.34     14.36 o 
   2   8   0       29.38       49.06     13.23 o 
   3   8   0       15.81       32.66     11.36 o 
   4   8   0        3.33       -0.91     14.04 o 
   5   8   0        5.49       16.38     13.66 o 
   6   8   0        7.08       10.11     11.55 o 
   7   8   0        0.28      -13.03     17.35 o 
   1   9   0        0.17        3.18     16.51 o 
   2   9   0        2.15       -2.91     14.53 o 
   3   9   0        0.00       -7.64     15.05 o 
 -13   0   1      311.23      281.40     55.02 o 
 -11   0   1      114.63      142.70     35.04 o 
  -9   0   1      312.41      289.52     22.10 o 
  -7   0   1       22.75       35.68      9.41 o 
  -5   0   1     4321.56     4863.03    175.15 o 
  -3   0   1     2812.36     2806.59    100.50 o 
   3   0   1    16650.13    16271.90    582.88 o 
   5   0   1     1015.14      957.30     48.79 o 
   7   0   1       41.43       49.56      8.65 o 
   9   0   1       19.44       30.62     13.88 o 
  11   0   1       27.75       33.29     12.10 o 
  13   0   1        0.23        4.84     14.52 o 
 -14   1   1       21.37       15.02     10.03 o 
 -13   1   1       94.64      107.80     16.17 o 
 -12   1   1       65.25       75.25     10.85 o 
 -11   1   1      614.37      501.25     65.42 o 
 -10   1   1       17.92       27.05     11.67 o 
  -9   1   1      431.99      441.69     22.03 o 
  -8   1   1      625.22      537.28     28.56 o 
  -7   1   1      341.03      301.90     19.91 o 
  -6   1   1      230.26      205.31     11.34 o 
  -5   1   1      800.24      734.81     16.38 o 
  -4   1   1        0.48        3.37      2.87 o 
  -3   1   1     2025.43     2076.40     53.09 o 
  -2   1   1      892.07      885.12     31.33 o 
  -1   1   1      160.82      147.37      9.77 o 
   0   1   1      120.29      139.05      9.17 o 
   1   1   1     3947.19     4056.90    104.08 o 
   2   1   1       92.43       70.82      5.64 o 
   3   1   1     1054.49     1163.63     42.30 o 
   4   1   1      968.54     1022.93     36.16 o 
   5   1   1    12405.83    13975.22    361.95 o 
   6   1   1      600.36      670.11     20.02 o 
   7   1   1      677.09      619.93     29.95 o 
   8   1   1        4.43       10.58      7.63 o 
   9   1   1       41.01       78.15      9.60 o 
  10   1   1        5.70       18.07      8.34 o 
  11   1   1       93.11      140.61     14.92 o 
  12   1   1       50.78       68.78     10.51 o 
  13   1   1      158.99      161.35     22.20 o 
 -13   2   1       74.98      109.61     16.39 o 
 -12   2   1       55.65       68.89     11.45 o 
 -11   2   1        7.69       21.89      9.58 o 
 -10   2   1       19.06       30.33      8.59 o 
  -9   2   1      366.34      364.83     21.74 o 
  -8   2   1       89.05       84.68      9.38 o 
  -7   2   1      115.92      124.00     11.07 o 
  -6   2   1      153.40      152.57     11.78 o 
  -5   2   1       13.82       18.58      5.01 o 
  -4   2   1       73.40       73.50      5.58 o 
  -3   2   1       34.10       34.00      3.07 o 
  -2   2   1      178.00      171.30     11.33 o 
  -1   2   1      435.53      440.82     18.41 o 
   0   2   1    30606.53    32579.82    904.33 o 
   1   2   1        0.34        5.40      1.25 o 
   2   2   1       18.24       22.58      2.62 o 
   3   2   1       30.62       31.19      3.07 o 
   4   2   1       92.03       85.82      5.53 o 
   5   2   1       24.00       31.42      4.68 o 
   6   2   1      615.74      581.77     28.79 o 
   7   2   1       46.69       58.73      6.70 o 
   8   2   1      213.73      214.69     18.93 o 
   9   2   1        0.04        1.69      7.09 o 
  10   2   1       36.32       39.41      9.59 o 
  11   2   1       50.93       63.14     11.96 o 
  12   2   1        8.66       -1.48     10.71 o 
  13   2   1       43.38       74.14     11.27 o 
 -13   3   1       40.06       53.39     10.99 o 
 -12   3   1      170.41      148.64     22.61 o 
 -11   3   1       72.93       82.96     12.14 o 
 -10   3   1        0.59        8.10      7.44 o 
  -9   3   1       50.71       59.48     10.18 o 
  -8   3   1      869.58      876.60     42.07 o 
  -7   3   1      244.53      256.36     13.74 o 
  -6   3   1       20.75       22.87      6.09 o 
  -5   3   1       40.62       40.38      6.32 o 
  -4   3   1        0.38       -0.57      3.62 o 
  -3   3   1     1386.43     1546.02     31.31 o 
  -2   3   1      119.73       92.37      6.40 o 
  -1   3   1     1767.80     1933.25     56.65 o 
   0   3   1      961.11     1052.76     41.78 o 
   1   3   1      489.91      468.26     21.68 o 
   2   3   1      116.94      111.68      7.93 o 
   3   3   1       56.15       52.54      4.86 o 
   4   3   1      644.86      648.86     15.59 o 
   5   3   1      353.46      352.59     19.96 o 
   6   3   1      600.11      559.85     25.30 o 
   7   3   1      657.55      621.25     25.12 o 
   8   3   1        0.25       -5.35      7.13 o 
   9   3   1       15.30       20.29      7.32 o 
  10   3   1        0.49        3.05      9.41 o 
  11   3   1        4.13       22.35      8.99 o 
  12   3   1       32.25       36.34     12.60 o 
  13   3   1       29.62       63.69     10.63 o 
 -12   4   1       47.82       63.13     17.44 o 
 -11   4   1        3.80       21.44      7.98 o 
 -10   4   1       13.44       35.94     10.07 o 
  -9   4   1        1.89       -1.69      7.68 o 
  -8   4   1       71.46       84.03      9.69 o 
  -7   4   1      293.45      291.85     16.88 o 
  -6   4   1       36.89       42.15      5.91 o 
  -5   4   1      117.44      111.53     10.90 o 
  -4   4   1       50.58       50.81      5.60 o 
  -3   4   1      128.50      116.41      8.66 o 
  -2   4   1       47.20       49.35      4.49 o 
  -1   4   1       43.12       37.27      5.55 o 
   0   4   1     2419.72     2396.33     98.98 o 
   1   4   1      290.35      270.82     16.24 o 
   2   4   1      821.08      786.70     33.19 o 
   3   4   1       39.09       43.71      5.98 o 
   4   4   1      314.81      328.04     18.50 o 
   5   4   1       13.15       21.01      5.53 o 
   6   4   1      606.98      585.00     25.59 o 
   7   4   1      215.20      199.95     14.79 o 
   8   4   1      322.67      318.21     20.55 o 
   9   4   1        4.56       11.06      7.59 o 
  10   4   1      163.02      172.96     21.14 o 
  11   4   1       19.69       20.20      8.01 o 
  12   4   1        8.34       -0.85     11.81 o 
 -11   5   1       20.48       42.97      9.85 o 
 -10   5   1       75.00       82.91     17.70 o 
  -9   5   1       20.57       20.14      8.15 o 
  -8   5   1      235.75      218.14     12.02 o 
  -7   5   1       23.39       16.39      6.63 o 
  -6   5   1       17.25       15.08      5.71 o 
  -5   5   1        2.09        7.39      5.51 o 
  -4   5   1       87.13       86.13      9.20 o 
  -3   5   1        4.18        4.01      4.27 o 
  -2   5   1     1451.11     1511.26     86.77 o 
  -1   5   1        1.52       -1.43      9.06 o 
   0   5   1      434.10      425.48     24.61 o 
   1   5   1        1.91        2.67      3.25 o 
   2   5   1        5.10        2.74      5.73 o 
   3   5   1       12.13       13.48      7.82 o 
   4   5   1       34.77       29.36      5.82 o 
   5   5   1        0.12        9.62      6.76 o 
   6   5   1        6.02       21.63      6.65 o 
   7   5   1      126.68      125.74     11.23 o 
   8   5   1        1.14      -11.30      9.42 o 
   9   5   1       16.85       23.18      9.72 o 
  10   5   1       14.15       23.20      7.52 o 
  11   5   1        0.00       -4.35     10.26 o 
 -10   6   1       36.69       39.91     10.49 o 
  -9   6   1      101.89       86.25     13.65 o 
  -8   6   1       47.46       33.57     12.17 o 
  -7   6   1       54.29       52.55     14.68 o 
  -6   6   1       11.12       14.80      6.55 o 
  -5   6   1       30.91       31.18      6.82 o 
  -4   6   1        2.79       -2.52      5.88 o 
  -3   6   1       18.60       12.53     11.37 o 
  -2   6   1      106.92      140.73     13.22 o 
  -1   6   1       46.28       40.95     10.39 o 
   0   6   1      201.46      212.46     15.28 o 
   1   6   1       35.19       55.06     11.08 o 
   2   6   1      425.62      479.94     32.52 o 
   3   6   1      126.05      135.70     11.51 o 
   4   6   1      209.53      194.28     13.13 o 
   5   6   1        2.72       -5.99      8.88 o 
   6   6   1      281.46      234.75     15.82 o 
   7   6   1       83.87       79.90     11.19 o 
   8   6   1       58.61       74.83      9.61 o 
   9   6   1       12.90       15.54      8.79 o 
  10   6   1       65.15       66.44     13.51 o 
  -9   7   1        1.34       -5.81     12.05 o 
  -8   7   1       48.70       53.22     12.47 o 
  -7   7   1       45.63       40.73     11.89 o 
  -6   7   1       39.73       34.36     10.11 o 
  -5   7   1       10.09        9.87      8.74 o 
  -4   7   1       13.75       20.41      6.85 o 
  -3   7   1        0.43       12.56     11.94 o 
  -2   7   1      140.91      172.92     13.00 o 
  -1   7   1        8.49       24.31     11.11 o 
   0   7   1       67.28      109.11     13.97 o 
   1   7   1       15.50       25.02     11.58 o 
   2   7   1       31.43       36.30     20.50 o 
   3   7   1        6.28       -1.17      6.05 o 
   4   7   1        1.31        1.81      6.77 o 
   5   7   1        2.02        8.20      5.65 o 
   6   7   1       13.01        9.79      5.87 o 
   7   7   1        0.66       13.95      7.75 o 
   8   7   1        0.39       12.04     13.04 o 
   9   7   1        1.14       -3.42      8.99 o 
  -7   8   1        0.17       10.23     19.61 o 
  -6   8   1        1.46       21.86     15.16 o 
  -5   8   1        2.95        5.13     14.55 o 
  -4   8   1        8.70       26.13     11.14 o 
  -3   8   1       31.54       23.74     12.03 o 
  -2   8   1       30.03       38.31     12.78 o 
  -1   8   1       31.10       67.82     13.77 o 
   0   8   1       27.95       33.65     14.91 o 
   1   8   1       21.57       51.63     13.40 o 
   2   8   1        2.33       10.12     15.46 o 
   3   8   1        5.72       20.90     13.81 o 
   4   8   1        6.03       26.35     18.44 o 
   5   8   1       28.99       29.78     18.13 o 
   6   8   1       18.92       23.98     12.14 o 
  -3   9   1        8.05       -2.52     13.46 o 
  -2   9   1        1.17       -6.40     12.96 o 
  -1   9   1        1.97       21.94     14.56 o 
   0   9   1        0.52       -9.32     16.94 o 
   1   9   1        0.30      -11.59     14.09 o 
   2   9   1        0.02      -11.80     16.04 o 
   3   9   1        0.82       17.25     13.28 o 
 -14   0   2      122.27       92.79     20.32 o 
 -12   0   2      503.59      545.92    121.90 o 
 -10   0   2        2.56        5.81     12.05 o 
  -8   0   2      238.05      222.54     15.97 o 
  -6   0   2     6037.43     6978.57    192.51 o 
  -4   0   2      536.82      497.72     25.99 o 
  -2   0   2      305.70      342.60     23.94 o 
   2   0   2     2127.53     2062.94     76.77 o 
   4   0   2     8439.42     9235.01    336.00 o 
   6   0   2     4034.30     4411.99    120.55 o 
   8   0   2       93.49       97.85     15.08 o 
  10   0   2      559.38      461.20     43.58 o 
  12   0   2      211.26      234.42     36.98 o 
 -14   1   2       10.21       29.37     13.09 o 
 -13   1   2        2.55       15.24     10.76 o 
 -12   1   2        2.36       15.85     12.99 o 
 -11   1   2       24.65       27.41      9.00 o 
 -10   1   2        3.71        3.85      8.57 o 
  -9   1   2       90.07       86.56     15.42 o 
  -8   1   2     2400.23     2271.27    138.09 o 
  -7   1   2      311.73      307.00     21.66 o 
  -6   1   2       65.34       53.55      5.13 o 
  -5   1   2        3.56        0.14      4.21 o 
  -4   1   2       94.05      119.16      8.48 o 
  -3   1   2      493.61      465.86     17.04 o 
  -2   1   2     2497.42     2378.86     67.04 o 
  -1   1   2     2815.86     2944.50     77.96 o 
   0   1   2     1153.34     1244.39     46.93 o 
   1   1   2      309.55      299.86     24.68 o 
   2   1   2      191.30      168.07     11.32 o 
   3   1   2      182.43      146.30     10.22 o 
   4   1   2        6.78       18.55      3.79 o 
   5   1   2      512.63      576.16     16.19 o 
   6   1   2      559.38      591.59     21.26 o 
   7   1   2      348.18      334.09     17.37 o 
   8   1   2       15.15       20.02      7.96 o 
   9   1   2       89.54       75.23      9.36 o 
  10   1   2       35.44       58.90      8.44 o 
  11   1   2        5.78       10.85      8.82 o 
  12   1   2        6.26        8.99     10.70 o 
  13   1   2        1.22       -3.59     10.56 o 
 -13   2   2       17.05       35.44      8.68 o 
 -12   2   2      100.48      105.52     20.27 o 
 -11   2   2       28.79       34.62      8.67 o 
 -10   2   2        0.05       -5.81      8.77 o 
  -9   2   2       30.81       43.69     12.00 o 
  -8   2   2        2.34       13.22      7.10 o 
  -7   2   2      337.05      316.33     15.65 o 
  -6   2   2      407.08      424.66     21.66 o 
  -5   2   2      339.74      335.08     18.18 o 
  -4   2   2      197.30      162.32     10.99 o 
  -3   2   2      138.44      140.39      9.60 o 
  -2   2   2      113.35       99.79      7.13 o 
  -1   2   2      207.37      193.73     13.30 o 
   0   2   2     7131.47     7284.28    198.69 o 
   1   2   2      120.40      122.90      9.24 o 
   2   2   2       65.43       39.82      3.16 o 
   3   2   2      407.54      376.83     21.04 o 
   4   2   2       33.67       26.58      4.96 o 
   5   2   2       87.26       70.73      5.07 o 
   6   2   2      117.51      113.13      9.02 o 
   7   2   2        5.81       10.50      6.42 o 
   8   2   2        2.24        3.81      7.45 o 
   9   2   2       12.19       20.29      6.51 o 
  10   2   2      529.10      493.17     29.13 o 
  11   2   2       24.69       50.23     10.48 o 
  12   2   2      112.73      140.93     19.97 o 
  13   2   2       35.20       36.33      8.22 o 
 -13   3   2        1.27       14.79      9.52 o 
 -12   3   2        6.37       29.24     10.74 o 
 -11   3   2       25.14       32.83     12.79 o 
 -10   3   2       24.66       43.03      8.65 o 
  -9   3   2      355.84      365.58     22.50 o 
  -8   3   2       14.07       15.41      6.67 o 
  -7   3   2       21.71       28.45      9.30 o 
  -6   3   2      802.39      719.09     32.41 o 
  -5   3   2       60.58       74.46      6.60 o 
  -4   3   2       66.10       72.33      5.26 o 
  -3   3   2        2.48        5.15      2.69 o 
  -2   3   2     1178.12     1108.58     45.20 o 
  -1   3   2     1863.33     1943.14     56.80 o 
   0   3   2      189.89      167.44     12.68 o 
   1   3   2      560.96      506.13     24.50 o 
   2   3   2       88.85       99.61      5.84 o 
   3   3   2      155.49      120.98      7.12 o 
   4   3   2      219.18      206.30     11.42 o 
   5   3   2       29.75       30.53      5.62 o 
   6   3   2      117.56      115.06     11.08 o 
   7   3   2        0.09        4.74     11.68 o 
   8   3   2       46.02       41.58      8.33 o 
   9   3   2       91.36      112.80     10.17 o 
  10   3   2      310.51      313.16     29.52 o 
  11   3   2        0.35       -5.93     12.17 o 
  12   3   2        4.80        5.90     10.99 o 
  13   3   2        3.95       15.83      9.45 o 
 -12   4   2        7.98       21.46     15.62 o 
 -11   4   2       47.17       53.61      9.27 o 
 -10   4   2       20.05       29.22     10.19 o 
  -9   4   2        8.41        6.34      7.19 o 
  -8   4   2       10.89       13.39      6.18 o 
  -7   4   2        5.57        7.72      4.95 o 
  -6   4   2        1.20       -0.74      4.76 o 
  -5   4   2       79.77       59.41      7.31 o 
  -4   4   2       50.92       41.50      5.63 o 
  -3   4   2        2.52        1.51      4.84 o 
  -2   4   2       82.30       68.73      4.98 o 
  -1   4   2        2.67        2.60      2.98 o 
   0   4   2      757.83      730.40     25.77 o 
   1   4   2        5.78       15.24      4.24 o 
   2   4   2      112.93       94.91      7.86 o 
   3   4   2       10.38        7.46      4.47 o 
   4   4   2        0.54       -4.98      5.69 o 
   5   4   2      311.58      331.75     16.76 o 
   6   4   2        0.42        9.51      6.08 o 
   7   4   2       29.60       40.31      6.84 o 
   8   4   2       18.20       24.47      7.73 o 
   9   4   2       30.98       29.20      8.06 o 
  10   4   2      173.77      168.02     20.42 o 
  11   4   2       57.32       65.37     10.46 o 
  12   4   2       17.85       25.81      9.51 o 
 -11   5   2       14.38       10.46     11.67 o 
 -10   5   2        5.52       20.20     11.39 o 
  -9   5   2      165.50      133.47     18.45 o 
  -8   5   2       61.98       60.65      7.68 o 
  -7   5   2      950.06      950.67     58.51 o 
  -6   5   2       12.12       24.84      6.29 o 
  -5   5   2       23.70       28.21      5.95 o 
  -4   5   2       85.04       77.95      8.75 o 
  -3   5   2        5.75        6.92      5.24 o 
  -2   5   2      714.37      640.65     36.17 o 
  -1   5   2      557.48      534.12     32.73 o 
   0   5   2       17.38        4.96      5.66 o 
   1   5   2      359.41      357.71     21.97 o 
   2   5   2        6.91        9.39      6.16 o 
   3   5   2       11.46        2.07      5.35 o 
   4   5   2       39.06       44.54      6.37 o 
   5   5   2        0.60       -0.41      6.86 o 
   6   5   2      158.71      164.68     12.63 o 
   7   5   2      162.10      154.49     10.98 o 
   8   5   2       48.93       56.62     10.26 o 
   9   5   2       67.05       76.19     11.52 o 
  10   5   2        0.36       17.59      9.46 o 
  11   5   2        9.71       23.98      9.25 o 
 -10   6   2        0.46       11.97     13.41 o 
  -9   6   2        6.81       27.41     10.13 o 
  -8   6   2        2.40        1.22      8.39 o 
  -7   6   2       72.72       66.40     12.32 o 
  -6   6   2        5.82       12.72      6.38 o 
  -5   6   2       64.65       72.91      8.85 o 
  -4   6   2       12.71       20.67      6.53 o 
  -3   6   2       10.08        7.83      6.33 o 
  -2   6   2      124.00      105.78     13.73 o 
  -1   6   2       26.50       35.36      9.69 o 
   0   6   2        0.00        8.86      8.14 o 
   1   6   2      169.62      177.68     16.19 o 
   2   6   2       20.49       20.56      8.53 o 
   3   6   2       22.44       21.66      7.35 o 
   4   6   2       61.43       50.85      8.47 o 
   5   6   2      273.16      257.78     20.05 o 
   6   6   2        4.53       23.77      8.58 o 
   7   6   2      135.11      133.57     16.85 o 
   8   6   2       17.43       33.12      9.84 o 
   9   6   2        5.21       20.17      8.82 o 
  10   6   2        6.30        3.77     10.59 o 
  -9   7   2       10.89       18.76     12.23 o 
  -8   7   2       31.41       47.14     10.04 o 
  -7   7   2      149.59      114.30     22.38 o 
  -6   7   2        0.24        4.19      6.65 o 
  -5   7   2       43.48       28.72      8.81 o 
  -4   7   2        1.91        1.90      6.65 o 
  -3   7   2       32.46       67.70     13.97 o 
  -2   7   2       20.35       58.75     10.48 o 
  -1   7   2       81.42      108.14     19.10 o 
   0   7   2       62.19       81.74     10.64 o 
   1   7   2       36.57       40.17     11.48 o 
   2   7   2       60.40       84.34     11.59 o 
   3   7   2        0.01        8.93     12.75 o 
   4   7   2        2.08        3.59     11.41 o 
   5   7   2        3.62        7.70     10.20 o 
   6   7   2        5.84       13.62     11.67 o 
   7   7   2       13.37       27.94      8.07 o 
   8   7   2       66.36       48.56     12.70 o 
   9   7   2       34.91       37.59     27.47 o 
  -7   8   2        3.65       26.58     14.39 o 
  -6   8   2        1.79       13.83     16.32 o 
  -5   8   2        0.16        1.28      9.41 o 
  -4   8   2        1.65      -14.25     12.88 o 
  -3   8   2        4.79       15.95     13.92 o 
  -2   8   2        0.14       27.67     15.53 o 
  -1   8   2       24.79       59.46     12.77 o 
   0   8   2        5.50       12.28     12.01 o 
   1   8   2       14.46       33.93     13.34 o 
   2   8   2        9.39       18.34     15.22 o 
   3   8   2        0.01       -0.36     16.75 o 
   4   8   2        0.77       28.08     17.65 o 
   5   8   2        0.17       -9.55     14.07 o 
   6   8   2        9.09       12.53     17.09 o 
  -3   9   2        0.42        6.11     16.02 o 
  -2   9   2       16.52       11.02     13.36 o 
  -1   9   2        5.36       19.52     15.25 o 
   0   9   2       23.26       38.40     11.87 o 
   1   9   2        0.77        5.73     15.90 o 
   2   9   2       38.44       45.37     11.46 o 
 -13   0   3       50.88       47.43     16.02 o 
 -11   0   3      345.70      350.31     31.86 o 
  -9   0   3     4575.81     5024.00    437.54 o 
  -7   0   3      545.26      528.42     36.35 o 
  -5   0   3     1151.85     1100.77     55.74 o 
  -3   0   3     4435.89     4740.68    168.67 o 
  -1   0   3     3752.82     3981.68    146.74 o 
   1   0   3       18.94       18.26      2.32 o 
   3   0   3     1340.58     1565.33     74.89 o 
   5   0   3      245.37      288.16     22.01 o 
   7   0   3      875.76      965.72     59.85 o 
   9   0   3      282.80      284.05     23.66 o 
  11   0   3      139.77      170.94     25.20 o 
  13   0   3      152.59      143.18     27.40 o 
 -14   1   3       51.12       43.81     11.44 o 
 -13   1   3       21.21        9.95      7.98 o 
 -12   1   3       39.57       76.10     11.38 o 
 -11   1   3      208.34      197.24     20.12 o 
 -10   1   3       28.21       48.91      8.53 o 
  -9   1   3      471.46      447.35     22.42 o 
  -8   1   3       77.48       91.13     10.57 o 
  -7   1   3      715.07      742.94     36.32 o 
  -6   1   3       77.20       83.44      5.28 o 
  -5   1   3      525.55      421.30     29.19 o 
  -4   1   3      120.52      103.14      7.17 o 
  -3   1   3      818.30      709.11     28.09 o 
  -2   1   3       29.26       24.58      2.78 o 
  -1   1   3    59802.69    54672.42   2046.94 o 
   0   1   3      102.82       87.93      6.17 o 
   1   1   3     8114.47     8083.71    213.74 o 
   2   1   3        9.72       15.01      1.67 o 
   3   1   3     6712.82     6700.10    170.53 o 
   4   1   3      122.97      110.79      7.78 o 
   5   1   3     6239.27     7168.07    134.73 o 
   6   1   3      271.27      234.84     18.72 o 
   7   1   3      119.19      113.74     11.25 o 
   8   1   3        6.17        5.24      6.05 o 
   9   1   3      205.94      197.43     12.23 o 
  10   1   3       39.51       30.16      8.69 o 
  11   1   3       28.53       38.01      9.77 o 
  12   1   3       23.00       25.83     10.13 o 
  13   1   3       20.37       36.26      9.22 o 
 -13   2   3       10.04        5.59     14.49 o 
 -12   2   3       25.01       32.40     10.32 o 
 -11   2   3       26.89       49.16      9.06 o 
 -10   2   3       44.28       47.78      8.44 o 
  -9   2   3      501.96      509.63     32.06 o 
  -8   2   3       23.23       19.31      5.25 o 
  -7   2   3       65.78       72.40      7.51 o 
  -6   2   3      810.21      783.21     37.10 o 
  -5   2   3       71.01       69.93      4.99 o 
  -4   2   3        1.13        5.02      3.36 o 
  -3   2   3      118.73      116.28      8.67 o 
  -2   2   3      495.16      472.76     17.36 o 
  -1   2   3    12220.14    13015.28    358.78 o 
   0   2   3    14695.06    15564.27    420.37 o 
   1   2   3     1363.73     1411.01     69.37 o 
   2   2   3      766.79      772.39     28.06 o 
   3   2   3       43.15       38.84      3.30 o 
   4   2   3      943.57      975.43     23.16 o 
   5   2   3       18.96       19.53      3.38 o 
   6   2   3      130.58      112.37      9.39 o 
   7   2   3       69.97       66.89      7.80 o 
   8   2   3       36.57       43.77      6.78 o 
   9   2   3        0.05       -3.07      9.24 o 
  10   2   3        1.41       -1.15      9.32 o 
  11   2   3       24.31       28.95     10.85 o 
  12   2   3       81.50       86.73     13.00 o 
  13   2   3       80.64       75.10     13.56 o 
 -13   3   3        7.25       15.51     12.77 o 
 -12   3   3       21.03       31.46      9.61 o 
 -11   3   3       27.42       35.18      8.48 o 
 -10   3   3       50.59       82.69      8.97 o 
  -9   3   3      307.21      330.23     20.49 o 
  -8   3   3       38.37       39.60      6.93 o 
  -7   3   3     1050.10     1048.18     40.75 o 
  -6   3   3        0.05       -1.02      4.18 o 
  -5   3   3      236.43      231.71     16.70 o 
  -4   3   3       20.74       24.40      4.24 o 
  -3   3   3       89.32      101.10      6.11 o 
  -2   3   3      162.92      157.83      9.48 o 
  -1   3   3     1591.65     1746.72     51.46 o 
   0   3   3        4.82        2.96      3.40 o 
   1   3   3        0.13       -0.06      2.51 o 
   2   3   3      684.50      674.66     21.61 o 
   3   3   3        0.87        6.60      3.07 o 
   4   3   3      527.82      443.89     24.85 o 
   5   3   3     1383.88     1535.49     71.63 o 
   6   3   3      158.76      143.49     14.39 o 
   7   3   3      360.41      331.69     14.61 o 
   8   3   3      207.67      210.22     12.80 o 
   9   3   3       74.75       94.04     11.36 o 
  10   3   3       13.31       24.76      8.15 o 
  11   3   3       48.07       65.06     11.55 o 
  12   3   3       91.98       89.81     13.40 o 
  13   3   3       38.04       46.17     25.72 o 
 -12   4   3        6.19        9.56      9.80 o 
 -11   4   3        0.26        5.27      9.12 o 
 -10   4   3        8.08        8.20      4.53 o 
  -9   4   3       55.92       72.05      8.94 o 
  -8   4   3       80.17      101.48      9.57 o 
  -7   4   3       14.74       17.82      5.74 o 
  -6   4   3      298.71      293.89     18.66 o 
  -5   4   3        0.23        6.83      4.35 o 
  -4   4   3       66.35       66.01      6.02 o 
  -3   4   3      131.28      116.87      9.35 o 
  -2   4   3       36.55       47.59      5.43 o 
  -1   4   3     3129.85     3189.88     70.55 o 
   0   4   3     2245.10     2491.59     60.70 o 
   1   4   3       17.42       25.49      5.92 o 
   2   4   3      387.62      362.49     19.46 o 
   3   4   3       63.67       66.61      6.12 o 
   4   4   3       17.69       18.58      5.30 o 
   5   4   3       19.87       17.39      5.16 o 
   6   4   3       18.43       31.13      6.70 o 
   7   4   3      125.90      133.92     10.91 o 
   8   4   3        7.32       20.15      8.37 o 
   9   4   3        9.37        6.48      7.42 o 
  10   4   3       31.24       39.37     10.21 o 
  11   4   3        2.88       -1.41      8.85 o 
  12   4   3       86.65       87.21     14.27 o 
 -11   5   3        2.95        0.47     11.73 o 
 -10   5   3        1.95        0.03     10.21 o 
  -9   5   3        8.28       15.36      8.44 o 
  -8   5   3      184.52      180.19     13.98 o 
  -7   5   3      238.30      222.85     20.08 o 
  -6   5   3       13.48       18.55      6.72 o 
  -5   5   3       77.86       84.32      9.71 o 
  -4   5   3       69.37       64.91      9.49 o 
  -3   5   3       79.50       74.61      7.88 o 
  -2   5   3      117.13      102.94     11.15 o 
  -1   5   3       42.33       33.66      5.42 o 
   0   5   3       11.52       11.45      5.48 o 
   1   5   3       16.79       18.65      5.62 o 
   2   5   3      751.13      835.83     46.06 o 
   3   5   3       15.40       24.07      4.71 o 
   4   5   3      304.93      275.39     16.57 o 
   5   5   3        0.12       -0.67      6.62 o 
   6   5   3        2.18       14.44      8.66 o 
   7   5   3       25.44       24.80      7.79 o 
   8   5   3      125.14      115.59     12.63 o 
   9   5   3      147.44      138.61     16.59 o 
  10   5   3       75.75       80.60     12.16 o 
  11   5   3        3.58       10.18      9.23 o 
 -10   6   3       32.61       47.90     10.93 o 
  -9   6   3       15.97       28.62     10.50 o 
  -8   6   3       55.26       69.87     10.09 o 
  -7   6   3        0.02       10.63      5.98 o 
  -6   6   3      103.78      110.06     11.83 o 
  -5   6   3        0.78        9.29      6.79 o 
  -4   6   3       17.54       30.97      7.92 o 
  -3   6   3       25.77       27.02      8.90 o 
  -2   6   3       27.39       10.85      9.49 o 
  -1   6   3        0.69        6.05      8.11 o 
   0   6   3       11.51        4.73      6.12 o 
   1   6   3       91.70       86.28     10.22 o 
   2   6   3        0.03        0.14      7.07 o 
   3   6   3       14.91       28.60      8.19 o 
   4   6   3       13.05       18.96      5.98 o 
   5   6   3       10.48       15.69      6.19 o 
   6   6   3       45.02       52.91     14.20 o 
   7   6   3        1.63        6.74      8.16 o 
   8   6   3        0.22        1.66      9.60 o 
   9   6   3       44.18       32.29      8.05 o 
  10   6   3       14.40       22.64      7.47 o 
  -9   7   3        9.21        8.57      8.89 o 
  -8   7   3        4.40       -1.51     10.07 o 
  -7   7   3       18.02       17.44      8.62 o 
  -6   7   3        2.17        8.59      9.02 o 
  -5   7   3       25.03       24.88     11.39 o 
  -4   7   3       11.06        4.03      5.63 o 
  -3   7   3        4.64       15.01     11.96 o 
  -2   7   3       74.93       91.17     10.68 o 
  -1   7   3        5.26       14.14     10.42 o 
   0   7   3        0.02       19.31     14.44 o 
   1   7   3       15.15       10.13     11.18 o 
   2   7   3       87.80       80.60     10.31 o 
   3   7   3       26.03       37.28     11.27 o 
   4   7   3       54.11       50.35     12.63 o 
   5   7   3       15.40       14.29      8.12 o 
   6   7   3        1.76       -4.98      7.58 o 
   7   7   3       96.73       84.95     12.19 o 
   8   7   3       12.51       11.81      6.46 o 
  -7   8   3        6.17       48.49     18.93 o 
  -6   8   3        2.24       -0.25     21.89 o 
  -5   8   3        5.04       -9.97     12.19 o 
  -4   8   3        0.96       14.17     12.88 o 
  -3   8   3        4.93       31.65     12.28 o 
  -2   8   3        2.66        9.00     18.14 o 
  -1   8   3       48.36       96.35     15.76 o 
   0   8   3        3.35       22.51     13.30 o 
   1   8   3        0.10       12.47     16.34 o 
   2   8   3        0.38        5.86     14.24 o 
   3   8   3        7.36        3.35     10.69 o 
   4   8   3       18.34       27.78     14.56 o 
   5   8   3       21.19       31.28     13.04 o 
   6   8   3        1.36       -2.30     12.55 o 
  -3   9   3        6.61       -3.63     62.72 o 
  -2   9   3        1.79       13.94     11.57 o 
  -1   9   3       12.30        3.93     14.29 o 
   0   9   3        3.22       20.18     14.93 o 
   1   9   3       20.75       24.29     12.13 o 
   2   9   3        5.49        9.00     11.70 o 
 -14   0   4       37.53       36.41     12.43 o 
 -12   0   4       34.18       32.87     13.99 o 
 -10   0   4      269.75      263.80     25.52 o 
  -8   0   4      399.28      346.17     24.92 o 
  -6   0   4     2110.99     2204.93     60.23 o 
  -4   0   4      230.80      174.05     16.73 o 
  -2   0   4      239.24      182.43     17.45 o 
   0   0   4    18887.70    18815.25    679.12 o 
   2   0   4       98.86      105.71     10.34 o 
   6   0   4      913.84      998.48     72.78 o 
   8   0   4      167.96      177.85     21.17 o 
  10   0   4       51.98       97.70     14.63 o 
  12   0   4      137.16      171.31     34.96 o 
 -14   1   4      377.72      258.16     31.19 o 
 -13   1   4        0.06       11.56      9.38 o 
 -12   1   4      336.23      266.45     31.61 o 
 -11   1   4       44.81       64.19     13.31 o 
 -10   1   4       45.91       65.81      9.07 o 
  -9   1   4       31.93       49.41     10.99 o 
  -8   1   4     1716.82     1843.91     69.25 o 
  -7   1   4        3.76        8.90      4.47 o 
  -6   1   4      167.56      150.41      8.95 o 
  -5   1   4      475.32      499.42     23.47 o 
  -4   1   4     1963.78     2152.90     58.90 o 
  -3   1   4      822.50      774.28     28.63 o 
  -2   1   4     2165.75     2149.80     63.44 o 
  -1   1   4     1983.15     2097.20     53.97 o 
   0   1   4        2.75        6.85      1.79 o 
   1   1   4      693.46      764.42     32.39 o 
   2   1   4     6126.61     5966.26    163.57 o 
   3   1   4      798.54      768.84     27.84 o 
   4   1   4     6916.33     7195.99    207.22 o 
   5   1   4      499.51      518.81     25.16 o 
   6   1   4      306.64      266.02     18.67 o 
   7   1   4       43.33       51.56      5.81 o 
   8   1   4      187.37      138.34     16.84 o 
   9   1   4      241.58      196.50     12.56 o 
  10   1   4       64.80       36.44      8.90 o 
  11   1   4        0.02       13.48     10.65 o 
  12   1   4      156.40      171.08     24.79 o 
  13   1   4       14.87       43.38      9.49 o 
 -13   2   4        1.29        8.40      9.65 o 
 -12   2   4        1.36       10.14      9.52 o 
 -11   2   4       24.69       22.58      8.61 o 
 -10   2   4       57.48       75.51     10.78 o 
  -9   2   4     2233.27     2484.83    142.22 o 
  -8   2   4       13.84       18.07      4.71 o 
  -7   2   4      399.95      389.98     17.97 o 
  -6   2   4      113.39      105.44      8.40 o 
  -5   2   4      203.80      168.59     10.42 o 
  -4   2   4      148.10      160.99      9.82 o 
  -3   2   4     1841.66     1835.42     54.84 o 
  -2   2   4      634.72      665.37     23.66 o 
  -1   2   4       14.38       14.47      2.27 o 
   0   2   4      192.57      184.85     13.11 o 
   1   2   4      697.49      726.03     28.03 o 
   2   2   4     1833.81     1970.71     53.27 o 
   3   2   4      123.59      101.85      7.09 o 
   4   2   4        0.30       -0.07      4.18 o 
   5   2   4      944.79      961.48     28.80 o 
   6   2   4       11.92       15.24      4.48 o 
   7   2   4      496.01      482.52     21.39 o 
   8   2   4       19.23       30.14      8.38 o 
   9   2   4        2.82        6.40      7.46 o 
  10   2   4       10.84       28.34      8.44 o 
  11   2   4       20.70       30.27      9.56 o 
  12   2   4       26.21       46.42      9.55 o 
  13   2   4       11.75       10.94     10.76 o 
 -13   3   4       41.15       55.78     14.37 o 
 -12   3   4        0.69       11.82     12.16 o 
 -11   3   4      140.11      125.10     14.94 o 
 -10   3   4        7.65       13.21      8.96 o 
  -9   3   4        8.18        3.45      6.79 o 
  -8   3   4      622.92      655.33     31.90 o 
  -7   3   4        0.63        2.87      5.56 o 
  -6   3   4        1.77        9.10      4.93 o 
  -5   3   4       38.44       49.04      6.51 o 
  -4   3   4       38.68       31.39      5.98 o 
  -3   3   4      454.44      436.60     23.10 o 
  -2   3   4     2204.76     2440.17     46.41 o 
  -1   3   4     1975.21     2051.92     54.11 o 
   0   3   4      764.23      755.18     28.66 o 
   1   3   4      230.55      240.87     12.95 o 
   2   3   4      187.78      162.77     10.06 o 
   3   3   4     1355.40     1450.49     32.86 o 
   4   3   4       69.27       62.80      5.63 o 
   5   3   4     2259.61     2476.01    116.53 o 
   6   3   4        8.80       19.78      6.08 o 
   7   3   4      535.44      559.94     26.60 o 
   8   3   4      240.05      232.09     13.89 o 
   9   3   4      592.91      596.21     35.54 o 
  10   3   4       67.14       66.83     14.22 o 
  11   3   4       43.82       50.04      9.13 o 
  12   3   4       44.48       57.56     11.55 o 
 -12   4   4        1.51       14.24      9.69 o 
 -11   4   4        7.35       22.03     10.99 o 
 -10   4   4       12.62       25.06     10.29 o 
  -9   4   4     1018.06     1111.29     76.24 o 
  -8   4   4        6.79       18.67      7.34 o 
  -7   4   4      263.17      264.48     16.50 o 
  -6   4   4        3.99        3.19      4.44 o 
  -5   4   4       21.20       28.06      4.90 o 
  -4   4   4      100.92       93.21      8.91 o 
  -3   4   4     1117.28     1191.35     57.07 o 
  -2   4   4      128.05      127.87      9.83 o 
  -1   4   4     3673.18     3045.72    199.18 o 
   0   4   4      874.01      919.59     47.68 o 
   1   4   4     1112.30     1188.07     63.75 o 
   2   4   4      426.93      495.17     28.87 o 
   3   4   4        3.72       14.90      6.57 o 
   4   4   4       76.79       82.65      9.09 o 
   5   4   4      222.95      230.16     13.63 o 
   6   4   4       50.76       61.35      7.88 o 
   7   4   4        9.26        7.70      6.55 o 
   8   4   4       10.59        8.52      7.52 o 
   9   4   4       10.60       19.09      7.58 o 
  10   4   4       16.62       27.02      9.47 o 
  11   4   4       22.77       28.31      8.63 o 
  12   4   4        0.41        0.02     10.14 o 
 -11   5   4       75.48       67.77     34.67 o 
 -10   5   4       17.20       26.86     10.55 o 
  -9   5   4        2.90        3.69     11.76 o 
  -8   5   4       29.20       45.41     10.08 o 
  -7   5   4        1.73       -2.44      5.85 o 
  -6   5   4        3.00        9.05      8.87 o 
  -5   5   4       28.19       26.40      6.12 o 
  -4   5   4        1.44        7.84      4.80 o 
  -3   5   4      108.83       98.39     10.97 o 
  -2   5   4       30.61       34.30      5.22 o 
  -1   5   4      574.93      529.40     29.16 o 
   0   5   4       12.87       16.37      4.55 o 
   1   5   4      248.41      231.83     13.25 o 
   2   5   4       72.24       78.96      9.69 o 
   3   5   4      601.82      601.84     33.85 o 
   4   5   4        0.80        2.30      6.64 o 
   5   5   4      830.65      878.32     51.61 o 
   6   5   4       33.65       41.81      7.05 o 
   7   5   4      314.71      328.55     20.35 o 
   8   5   4       28.23       30.26      8.26 o 
   9   5   4       70.23       97.98     12.49 o 
  10   5   4       10.59       13.15      7.77 o 
  11   5   4       30.77       28.99      8.28 o 
 -10   6   4        0.04       -4.13      8.78 o 
  -9   6   4       98.39       94.06     19.61 o 
  -8   6   4        3.21       11.70     11.40 o 
  -7   6   4       62.98       35.91     17.47 o 
  -6   6   4        8.87       14.63      5.09 o 
  -5   6   4       38.68       50.18      6.98 o 
  -4   6   4       40.55       48.87      7.35 o 
  -3   6   4      283.07      238.15     13.69 o 
  -2   6   4       24.11       25.64      9.87 o 
  -1   6   4     1184.99     1369.15    102.27 o 
   0   6   4       91.88       84.92      9.87 o 
   1   6   4      143.01      140.08     15.62 o 
   2   6   4       74.05       72.97     11.36 o 
   3   6   4        0.08       20.45      8.22 o 
   4   6   4      136.15      137.73     12.15 o 
   5   6   4        6.80       10.98      6.47 o 
   6   6   4        2.00        7.53      7.05 o 
   7   6   4       16.86       33.74     11.05 o 
   8   6   4        0.09       -2.94      8.96 o 
   9   6   4        0.38       -3.83      9.93 o 
  10   6   4        0.02       20.20      8.80 o 
  -9   7   4        2.78       14.51     13.89 o 
  -8   7   4        1.58        5.95     10.66 o 
  -7   7   4        3.92        2.91      8.49 o 
  -6   7   4        6.02        5.53      7.21 o 
  -5   7   4        0.00       -4.30      6.64 o 
  -4   7   4        4.23        0.86      5.38 o 
  -3   7   4       47.52       21.81      9.86 o 
  -2   7   4        1.52        5.39     10.71 o 
  -1   7   4       55.86       71.06     16.42 o 
   0   7   4       13.86       12.11     12.41 o 
   1   7   4      136.72       29.12     22.39 o 
   2   7   4       16.97       29.11      8.78 o 
   3   7   4       84.98       98.16     13.37 o 
   4   7   4       37.58       52.28     10.88 o 
   5   7   4       23.03       16.91     11.52 o 
   6   7   4        0.01       -3.48      8.68 o 
   7   7   4       12.75       20.67      7.93 o 
   8   7   4        2.77        5.40      9.78 o 
  -6   8   4       15.94       18.60     17.21 o 
  -5   8   4        1.39       15.53     19.48 o 
  -4   8   4       13.51        3.24     11.80 o 
  -3   8   4        2.85      -10.66     13.39 o 
  -2   8   4        1.67        5.97     13.35 o 
  -1   8   4        2.71       44.35     18.83 o 
   0   8   4        2.89       11.87     11.69 o 
   1   8   4        3.97      -27.33     15.47 o 
   2   8   4       15.24       22.33     11.88 o 
   3   8   4       57.89       51.03     17.32 o 
   4   8   4        4.23       -0.47     16.32 o 
   5   8   4       21.12       27.23     20.42 o 
   6   8   4       10.36        4.39      9.12 o 
  -2   9   4        4.60       -0.72     10.57 o 
  -1   9   4        0.00        6.98     11.02 o 
   0   9   4        7.31       35.38     13.97 o 
   1   9   4        0.11        0.84     14.57 o 
   2   9   4        9.15       22.94     13.77 o 
 -13   0   5       32.51       39.11     12.87 o 
 -11   0   5        9.04        2.59     13.40 o 
  -9   0   5     2476.71     2691.10    185.72 o 
  -7   0   5     1450.61     1567.72    102.26 o 
  -5   0   5     1858.27     1945.45     52.77 o 
  -3   0   5    12013.08    12029.88    442.75 o 
  -1   0   5      828.82      898.61     44.80 o 
   1   0   5     7733.75     7778.17    285.72 o 
   3   0   5     1250.55     1116.04     56.40 o 
   5   0   5      615.10      681.52     24.73 o 
   7   0   5     1243.43     1252.57     84.08 o 
   9   0   5       68.17       54.52     11.80 o 
  11   0   5       22.84       20.97     15.29 o 
  13   0   5        0.27        7.28     13.51 o 
 -14   1   5       13.28       43.44     15.82 o 
 -13   1   5       86.08       89.56     13.63 o 
 -12   1   5       24.71       54.53     12.66 o 
 -11   1   5      116.74      144.35     17.34 o 
 -10   1   5        3.85       20.60      6.37 o 
  -9   1   5      705.53      621.21     31.63 o 
  -8   1   5      235.70      230.77     14.21 o 
  -7   1   5      172.91      155.97     12.07 o 
  -6   1   5        0.61        4.77      4.06 o 
  -5   1   5      471.37      445.50     24.69 o 
  -4   1   5     1313.79     1473.45     67.95 o 
  -3   1   5     1835.57     1707.84     49.44 o 
  -2   1   5     3882.02     4162.97    111.74 o 
  -1   1   5      442.71      408.89     15.90 o 
   0   1   5      708.87      688.60     27.05 o 
   1   1   5     1104.93     1110.15     44.00 o 
   2   1   5        0.51        3.65      1.37 o 
   3   1   5     1501.50     1602.91     56.13 o 
   4   1   5      831.49      932.36     20.42 o 
   5   1   5     1248.40     1259.26     28.56 o 
   6   1   5       12.11       15.20      4.96 o 
   7   1   5      544.53      510.95     23.62 o 
   8   1   5        0.95       17.71      6.16 o 
   9   1   5      595.88      562.29     33.08 o 
  10   1   5       10.84       -4.52      9.41 o 
  11   1   5       35.53       41.85      9.64 o 
  12   1   5        8.21        7.07      9.10 o 
  13   1   5      112.63      119.73     17.30 o 
 -13   2   5       36.97       45.15     11.45 o 
 -12   2   5        0.04       -4.11      7.94 o 
 -11   2   5        0.19        9.16      9.47 o 
 -10   2   5      128.22      127.57      9.84 o 
  -9   2   5      425.38      363.75     22.53 o 
  -8   2   5        4.00        5.91      4.21 o 
  -7   2   5        0.46        3.46      4.03 o 
  -6   2   5        1.02        4.54      6.38 o 
  -5   2   5       33.77       45.81      5.96 o 
  -4   2   5       10.62       10.18      3.64 o 
  -3   2   5     2790.46     2882.55     80.96 o 
  -2   2   5      191.53      186.75     13.13 o 
  -1   2   5        1.56        5.17      3.23 o 
   0   2   5      694.93      615.96     22.66 o 
   1   2   5     1156.99     1126.39     40.44 o 
   2   2   5     1279.23     1341.08     51.00 o 
   3   2   5      558.79      536.31     18.96 o 
   4   2   5       12.45       17.64      3.78 o 
   5   2   5      951.21      918.52     43.38 o 
   6   2   5        6.49        7.67      5.82 o 
   7   2   5       35.92       33.94      6.41 o 
   8   2   5        6.25        5.39      6.40 o 
   9   2   5      420.88      385.54     23.95 o 
  10   2   5        3.24       -0.19      9.87 o 
  11   2   5        6.45       25.54     10.47 o 
  12   2   5        5.48       22.64      9.99 o 
  13   2   5       11.44        2.49      8.73 o 
 -13   3   5       33.34       39.78     11.38 o 
 -12   3   5       66.70       71.59     13.26 o 
 -11   3   5        0.07        1.57      9.30 o 
 -10   3   5       10.31        3.16      7.46 o 
  -9   3   5      189.51      209.59     15.02 o 
  -8   3   5      407.61      392.46     29.35 o 
  -7   3   5      468.51      451.69     20.54 o 
  -6   3   5        0.16        0.85      6.96 o 
  -5   3   5      142.86      126.44     10.96 o 
  -4   3   5      560.09      576.53     31.16 o 
  -3   3   5      161.70      166.20     10.52 o 
  -2   3   5      557.05      564.01     18.84 o 
  -1   3   5     2573.13     2797.57     55.68 o 
   0   3   5      469.47      418.37     25.52 o 
   1   3   5      939.05     1031.06     29.42 o 
   2   3   5        5.38       13.72      4.61 o 
   3   3   5       30.64       27.97      4.47 o 
   4   3   5      964.33      997.54     47.06 o 
   5   3   5        0.67       -6.14      5.46 o 
   6   3   5       16.34       20.44      4.74 o 
   7   3   5       54.55       67.33      9.31 o 
   8   3   5        8.59        7.26      8.40 o 
   9   3   5      266.82      260.88     16.03 o 
  10   3   5       11.43       16.36      9.82 o 
  11   3   5      115.11       97.06     14.30 o 
  12   3   5       55.55       51.87     11.62 o 
 -12   4   5        3.48        6.98      9.80 o 
 -11   4   5        8.53        9.73     10.06 o 
 -10   4   5       46.82       49.40     11.28 o 
  -9   4   5        2.36       26.78     12.45 o 
  -8   4   5      103.87      142.09     12.89 o 
  -7   4   5       85.22       77.22     10.76 o 
  -6   4   5      125.17      152.86     16.36 o 
  -5   4   5       20.35       16.74      7.11 o 
  -4   4   5       90.03       96.45      9.12 o 
  -3   4   5      281.03      303.62     17.20 o 
  -2   4   5       91.67       88.32      7.03 o 
  -1   4   5        8.08        5.40      4.40 o 
   0   4   5       54.29       65.20      6.49 o 
   1   4   5       58.49       68.43      6.14 o 
   2   4   5      306.06      264.11     17.42 o 
   3   4   5      181.35      146.68     13.33 o 
   4   4   5      242.85      229.64     11.41 o 
   5   4   5       30.47       42.25      6.77 o 
   6   4   5       16.67       17.31      7.78 o 
   7   4   5      111.53      129.53     11.07 o 
   8   4   5       23.79       30.42      7.83 o 
   9   4   5      202.34      198.04     24.92 o 
  10   4   5        1.76        9.46     10.50 o 
  11   4   5        2.19        2.87     10.03 o 
  12   4   5        0.00        0.52      9.12 o 
 -11   5   5        0.81        6.53      9.89 o 
 -10   5   5       76.36       87.88     14.34 o 
  -9   5   5       23.99       44.05     11.29 o 
  -8   5   5      106.19      120.79     14.56 o 
  -7   5   5       34.55       36.37     12.21 o 
  -6   5   5       13.00       21.47      7.39 o 
  -5   5   5       59.96       53.93      9.41 o 
  -4   5   5        1.05        3.71      4.77 o 
  -3   5   5      186.59      195.88     15.25 o 
  -2   5   5      248.01      262.58     13.02 o 
  -1   5   5       29.93       36.03      9.40 o 
   0   5   5       20.47       22.08      5.97 o 
   1   5   5      145.72      170.52     15.87 o 
   2   5   5        0.11        5.00      2.36 o 
   3   5   5      116.02      100.83     11.43 o 
   4   5   5      310.42      293.35     15.24 o 
   5   5   5        1.01        0.68      6.73 o 
   6   5   5      221.24      221.45     16.55 o 
   7   5   5       18.26       33.73      9.20 o 
   8   5   5        5.52       15.37      7.66 o 
   9   5   5       16.11       32.52      8.57 o 
  10   5   5        0.33        2.92      8.90 o 
  11   5   5        1.96        6.60     11.88 o 
 -10   6   5        9.94       21.32     10.19 o 
  -9   6   5        2.71       20.22     10.17 o 
  -8   6   5      165.99      172.14     20.70 o 
  -7   6   5        1.82       -5.59      9.21 o 
  -6   6   5       92.27       56.17     20.27 o 
  -5   6   5       29.55       23.71      7.01 o 
  -4   6   5       92.74      109.26     11.70 o 
  -3   6   5        0.75        5.31      4.89 o 
  -2   6   5       52.07       48.99     10.68 o 
  -1   6   5      375.98      354.59     23.06 o 
   0   6   5       12.58       21.62      6.14 o 
   1   6   5        7.16        6.43      7.27 o 
   2   6   5      135.13      146.11     11.35 o 
   3   6   5       65.12       49.36      9.76 o 
   4   6   5       11.73       19.05      6.79 o 
   5   6   5       99.33       99.76      9.08 o 
   6   6   5        0.10       13.22      9.29 o 
   7   6   5       87.58       84.52     15.01 o 
   8   6   5      109.26       84.97     14.15 o 
   9   6   5        3.80        3.62      8.79 o 
  10   6   5        0.00        3.47      7.28 o 
  -9   7   5        1.68       17.03      9.04 o 
  -8   7   5       18.24       19.25      7.56 o 
  -7   7   5       14.08        6.15     10.41 o 
  -6   7   5        8.07       15.37      8.27 o 
  -5   7   5        3.04        0.85      5.74 o 
  -4   7   5        0.56       -5.69      6.22 o 
  -3   7   5        1.00        1.79      6.08 o 
  -2   7   5       62.43       39.69     14.05 o 
  -1   7   5        0.77       -5.93      5.76 o 
   0   7   5        0.26       -2.88      6.92 o 
   1   7   5       31.89       -0.53      7.01 o 
   2   7   5       23.95       37.31      8.13 o 
   3   7   5        5.65        1.89      8.53 o 
   4   7   5       23.78       21.90     10.81 o 
   5   7   5        2.26        7.95      6.67 o 
   6   7   5       65.36       40.85      7.65 o 
   7   7   5        0.50       -3.75     10.43 o 
   8   7   5        1.47      -14.34     11.12 o 
  -6   8   5        0.57       28.44     14.19 o 
  -5   8   5        0.78        8.98     14.42 o 
  -4   8   5        0.17        8.84     10.72 o 
  -3   8   5        9.10       27.42      9.27 o 
  -2   8   5       39.18       37.66     15.46 o 
  -1   8   5      100.34      106.32     19.48 o 
   0   8   5        5.15       -2.61     13.95 o 
   1   8   5       36.35       47.56     12.40 o 
   2   8   5        7.17       14.10     16.83 o 
   3   8   5        1.14       10.98     10.90 o 
   4   8   5        2.27      -11.61     13.14 o 
   5   8   5       37.36       45.06     13.83 o 
   6   8   5        2.44        6.54     14.03 o 
  -2   9   5        2.76       -4.77     12.01 o 
  -1   9   5        0.47       -2.36     13.00 o 
   0   9   5        0.54       13.26     11.48 o 
   1   9   5        7.39       28.35     13.71 o 
 -14   0   6        0.18       18.90     16.47 o 
 -12   0   6       97.60       67.29     20.67 o 
 -10   0   6      103.94      124.15     21.00 o 
  -8   0   6      416.45      415.13     24.75 o 
  -6   0   6      164.33      137.19     14.89 o 
  -4   0   6     3390.38     3541.27    129.05 o 
  -2   0   6     1813.18     1927.54     71.18 o 
   0   0   6      488.36      386.96     25.62 o 
   2   0   6      631.53      799.03     43.42 o 
   6   0   6       24.58       20.00      7.83 o 
   8   0   6       20.14       33.96     11.62 o 
  10   0   6       14.97       36.55     12.42 o 
  12   0   6       95.58       54.88     23.50 o 
 -14   1   6        3.63       14.53     21.07 o 
 -13   1   6        0.00        2.38      7.27 o 
 -12   1   6       10.65       18.63      8.17 o 
 -11   1   6        1.28       10.72      8.90 o 
 -10   1   6     1140.92     1134.78     98.55 o 
  -9   1   6       36.55       41.66      6.49 o 
  -8   1   6     1690.03     1872.37     72.13 o 
  -7   1   6       76.53       66.90      6.97 o 
  -6   1   6      592.28      497.29     24.35 o 
  -5   1   6        0.74        2.49      2.96 o 
  -4   1   6       17.95       13.72      3.48 o 
  -3   1   6     1363.08     1277.18     46.97 o 
  -2   1   6      446.52      411.52     16.14 o 
  -1   1   6        0.94        0.39      2.31 o 
   0   1   6     2933.40     2833.22     81.00 o 
   1   1   6       59.25       42.88      4.80 o 
   2   1   6      617.38      593.87     27.89 o 
   3   1   6      762.21      714.89     27.64 o 
   4   1   6        3.40        3.88      3.53 o 
   5   1   6       15.27       17.05      4.20 o 
   6   1   6       66.18       73.23      7.26 o 
   7   1   6       46.07       43.70      6.00 o 
   8   1   6      114.73      132.85     13.70 o 
   9   1   6       96.47      109.10     10.43 o 
  10   1   6       25.88       48.98      8.65 o 
  11   1   6        4.91        3.96     10.98 o 
  12   1   6       10.71       37.26     10.58 o 
  13   1   6       12.36       40.53      8.33 o 
 -13   2   6        0.12        8.25     11.34 o 
 -12   2   6       10.46       12.88      7.61 o 
 -11   2   6       19.81       33.20      6.71 o 
 -10   2   6        8.27        8.75      5.16 o 
  -9   2   6      109.02       85.34     10.22 o 
  -8   2   6      237.53      215.43     12.18 o 
  -7   2   6        6.46        4.85      5.69 o 
  -6   2   6       21.51       18.71      5.44 o 
  -5   2   6       85.71       95.88      7.30 o 
  -4   2   6       39.84       57.15      4.99 o 
  -3   2   6       25.37       16.17      3.84 o 
  -2   2   6       66.23       61.89      4.41 o 
  -1   2   6      583.39      624.61     23.78 o 
   0   2   6        5.47        6.52      2.27 o 
   1   2   6      221.52      161.01     10.85 o 
   2   2   6        2.24        4.95      2.52 o 
   3   2   6        3.60        4.93      3.71 o 
   4   2   6     1825.09     2016.71     43.65 o 
   5   2   6       84.28       73.82      6.69 o 
   6   2   6      226.69      247.17     12.73 o 
   7   2   6      103.89      112.91     12.09 o 
   8   2   6       14.12       15.65      5.91 o 
   9   2   6        7.78        0.73      7.30 o 
  10   2   6       33.40       59.14     10.48 o 
  11   2   6       35.58       39.42      8.17 o 
  12   2   6       57.37       54.23     11.92 o 
 -13   3   6        5.10        9.10      9.62 o 
 -12   3   6        1.11       -0.18     11.64 o 
 -11   3   6        6.78       20.80     12.32 o 
 -10   3   6       87.11      105.75     12.70 o 
  -9   3   6        0.32       -9.62     12.54 o 
  -8   3   6       34.31       29.51      8.21 o 
  -7   3   6       33.45       33.40      6.57 o 
  -6   3   6       80.17       79.62      9.07 o 
  -5   3   6       34.83       42.33      5.69 o 
  -4   3   6      758.69      734.97     38.59 o 
  -3   3   6      533.88      525.61     22.46 o 
  -2   3   6     3576.43     4056.27     83.68 o 
  -1   3   6     1067.17     1158.92     25.35 o 
   0   3   6        4.50        4.64      2.88 o 
   1   3   6     1554.23     1605.79     38.15 o 
   2   3   6     2057.82     2161.30     49.79 o 
   3   3   6     1375.02     1427.55     71.99 o 
   4   3   6      974.28     1010.28     50.36 o 
   5   3   6      260.28      278.29     13.92 o 
   6   3   6        6.93       14.70      5.13 o 
   7   3   6      132.44      150.28     13.77 o 
   8   3   6       44.39       46.05      9.15 o 
   9   3   6        8.21        2.71     10.23 o 
  10   3   6        6.05       17.57     10.05 o 
  11   3   6       13.70       -7.41      8.86 o 
  12   3   6       15.92       33.97      9.89 o 
 -12   4   6        8.51       20.13     15.90 o 
 -11   4   6        6.62       17.53     10.99 o 
 -10   4   6       54.62       60.56     12.65 o 
  -9   4   6       93.41      126.77     12.74 o 
  -8   4   6      174.92      183.46     13.01 o 
  -7   4   6       97.29      115.83     11.57 o 
  -6   4   6       39.04       46.21      9.48 o 
  -5   4   6        0.29        3.71      6.59 o 
  -4   4   6       51.39       53.80      6.63 o 
  -3   4   6      111.25      102.90      8.38 o 
  -2   4   6      105.11       98.71      7.85 o 
  -1   4   6       64.12       67.74      6.41 o 
   0   4   6      153.75      139.13     10.79 o 
   1   4   6       41.57       44.02      5.54 o 
   2   4   6       64.24       64.52      5.52 o 
   3   4   6      236.86      233.02     12.52 o 
   4   4   6       40.55       33.87      5.06 o 
   5   4   6      556.46      544.77     22.46 o 
   6   4   6       17.18       24.06      6.56 o 
   7   4   6      352.38      362.32     22.04 o 
   8   4   6       59.97       70.31      8.18 o 
   9   4   6       45.13       47.16     11.95 o 
  10   4   6        4.64        3.58      7.68 o 
  11   4   6       63.11       59.88     11.30 o 
 -11   5   6        9.62       28.95     10.57 o 
 -10   5   6        3.98       29.17     10.62 o 
  -9   5   6      110.12      103.90     17.71 o 
  -8   5   6       16.41        7.57      8.65 o 
  -7   5   6      429.12      436.87     28.11 o 
  -6   5   6        3.74       -8.95      8.50 o 
  -5   5   6        0.81        6.79      6.36 o 
  -4   5   6        5.42       12.88      6.61 o 
  -3   5   6       19.56       28.85      8.29 o 
  -2   5   6      277.26      281.59     13.56 o 
  -1   5   6      413.21      359.51     18.01 o 
   1   5   6      492.75      504.90     26.09 o 
   2   5   6       31.90       35.18      6.75 o 
   3   5   6       20.16       30.26      5.64 o 
   4   5   6       46.86       42.65      7.17 o 
   5   5   6        2.53       -0.62      8.14 o 
   6   5   6       25.21       38.89      8.96 o 
   7   5   6        6.21        5.79      8.13 o 
   8   5   6        0.00       -2.55      7.55 o 
   9   5   6       89.78       83.58     11.79 o 
  10   5   6        0.00       15.32      8.07 o 
 -10   6   6        0.01       10.55      8.69 o 
  -9   6   6       15.39       34.61     12.44 o 
  -8   6   6       23.73       22.39     15.39 o 
  -7   6   6        8.28       28.31     10.01 o 
  -6   6   6        8.25        8.97      8.25 o 
  -5   6   6       39.37       33.51      9.39 o 
  -4   6   6       26.54       21.19      6.00 o 
  -3   6   6      125.43      107.71     12.82 o 
  -2   6   6      143.69      154.58     13.23 o 
  -1   6   6       14.44       23.12      6.69 o 
   0   6   6       44.03       60.50      9.51 o 
   1   6   6      113.26      139.49     11.96 o 
   2   6   6       46.52       61.47      9.58 o 
   3   6   6      107.62      127.77     12.71 o 
   4   6   6        3.13        2.20      6.53 o 
   5   6   6       55.37       49.28      8.77 o 
   6   6   6       65.17       54.76     10.36 o 
   7   6   6      133.68      110.73     13.38 o 
   8   6   6       65.73       62.30     13.94 o 
   9   6   6       19.62       22.50      5.99 o 
  -8   7   6        0.16       15.37      9.04 o 
  -7   7   6       62.58       47.97     12.37 o 
  -6   7   6        0.39       -0.68     11.40 o 
  -5   7   6       22.21       20.54     12.43 o 
  -4   7   6        7.57       12.99      8.53 o 
  -3   7   6        0.46        3.80      8.80 o 
  -2   7   6       38.92       29.34      9.68 o 
  -1   7   6        6.77        8.06      6.45 o 
   0   7   6        0.04       -2.68      6.80 o 
   1   7   6        5.01        2.82      9.05 o 
   2   7   6        0.77        0.83      8.57 o 
   3   7   6        9.71        7.64      9.12 o 
   4   7   6       12.84       16.08      9.82 o 
   5   7   6       12.96        7.87      5.92 o 
   6   7   6        1.13        6.72      8.59 o 
   7   7   6        0.32       -7.00     10.06 o 
   8   7   6       14.44       -5.39     10.63 o 
  -6   8   6        0.83      -14.17     17.71 o 
  -5   8   6       12.95        3.34     15.47 o 
  -4   8   6        4.60       -7.30     11.81 o 
  -3   8   6        1.17        7.76      9.85 o 
  -2   8   6       14.04       33.52     11.02 o 
  -1   8   6       29.53       31.48     10.86 o 
   0   8   6        2.03        8.65     11.72 o 
   1   8   6       40.97       44.61     13.11 o 
   2   8   6       31.91       31.72     12.55 o 
   3   8   6       14.51       12.45     15.87 o 
   4   8   6        0.76       13.04      9.70 o 
   5   8   6        0.72       -1.27     14.30 o 
 -13   0   7       15.12       30.50     12.21 o 
 -11   0   7      156.75      147.36     20.37 o 
  -9   0   7     3331.58     3781.75    335.11 o 
  -7   0   7       47.77       63.59      9.83 o 
  -5   0   7     1300.29     1537.77     45.32 o 
  -3   0   7       30.37       33.71      4.43 o 
  -1   0   7     2778.66     3046.31    111.98 o 
   1   0   7     1113.41     1027.05     54.65 o 
   3   0   7      415.44      318.25     24.09 o 
   5   0   7      774.67      696.24     47.59 o 
   7   0   7     3197.59     3274.68    249.64 o 
   9   0   7      103.91       74.25     15.21 o 
  11   0   7       81.66       92.38     18.21 o 
  13   0   7       26.56       20.36     12.13 o 
 -13   1   7        3.84        2.57      9.39 o 
 -12   1   7       11.77       12.33      8.99 o 
 -11   1   7        1.65       13.20      7.53 o 
 -10   1   7      236.30      201.97     21.57 o 
  -9   1   7      283.61      266.76     16.96 o 
  -8   1   7      397.33      361.72     15.98 o 
  -7   1   7      357.27      348.15     16.93 o 
  -6   1   7        5.70       15.72      4.23 o 
  -5   1   7      932.69      893.00     28.26 o 
  -4   1   7        0.54        2.23      2.55 o 
  -3   1   7      115.92      127.09      8.73 o 
  -2   1   7      157.53      128.67      8.85 o 
  -1   1   7       58.91       66.08      4.65 o 
   0   1   7     1927.16     1926.42     50.80 o 
   1   1   7      495.39      441.57     19.89 o 
   2   1   7        7.17       12.64      4.09 o 
   4   1   7      259.09      227.22     12.90 o 
   5   1   7      157.00      137.34     10.60 o 
   6   1   7       63.54       61.83      6.60 o 
   7   1   7      230.79      234.19     13.21 o 
   8   1   7       27.73       28.68      6.56 o 
   9   1   7       67.37       75.44      9.13 o 
  10   1   7       33.85       32.44      9.35 o 
  11   1   7        3.97      -10.41      9.27 o 
  12   1   7        1.67        5.92     10.43 o 
  13   1   7        3.21      -10.67     35.33 o 
 -13   2   7        0.55       -2.11     10.21 o 
 -12   2   7       68.97       50.63     10.38 o 
 -11   2   7       11.00       17.20      8.54 o 
 -10   2   7        2.84       12.55      8.86 o 
  -9   2   7     1159.88     1133.91     86.88 o 
  -8   2   7       67.88       54.58     11.48 o 
  -7   2   7      381.76      412.90     20.47 o 
  -6   2   7      107.31       93.70     10.25 o 
  -5   2   7       44.18       58.73      6.91 o 
  -4   2   7       25.92       40.62      5.26 o 
  -3   2   7      350.54      318.81     17.05 o 
  -2   2   7       33.59       36.98      3.26 o 
  -1   2   7      195.24      139.66     32.50 o 
   0   2   7     1072.16     1099.47     39.49 o 
   1   2   7       23.92       26.29      2.67 o 
   2   2   7       89.86       90.32      6.14 o 
   3   2   7      334.56      273.08     17.90 o 
   4   2   7     1555.04     1584.31     73.52 o 
   5   2   7      450.02      397.47     20.02 o 
   6   2   7        7.41       12.85      5.14 o 
   7   2   7     1048.47     1123.69     59.92 o 
   8   2   7      212.34      229.31     13.70 o 
   9   2   7        1.39       -1.53      9.19 o 
  10   2   7       82.35       96.53     14.10 o 
  11   2   7      185.20      173.16     25.10 o 
  12   2   7      137.76      111.36     15.28 o 
 -13   3   7       51.58       55.60     10.85 o 
 -12   3   7       11.68       11.59      9.97 o 
 -11   3   7        0.17       20.86     10.27 o 
 -10   3   7      340.30      340.37     35.28 o 
  -9   3   7       46.67       45.19     10.48 o 
  -8   3   7      323.51      274.83     18.44 o 
  -7   3   7       29.71       20.40      7.20 o 
  -6   3   7      114.43      114.44     12.33 o 
  -5   3   7      169.13      182.39     12.71 o 
  -4   3   7     1151.00     1140.98     63.35 o 
  -3   3   7      201.98      196.99     16.33 o 
  -2   3   7     1514.24     1623.82     34.31 o 
  -1   3   7       94.81       84.80      5.59 o 
   0   3   7     2859.91     3024.06     87.74 o 
   1   3   7     1858.65     2021.12     47.85 o 
   2   3   7      754.77      729.16     20.45 o 
   3   3   7      674.95      592.51     36.98 o 
   4   3   7     1308.56     1268.08     57.27 o 
   5   3   7      405.69      404.56     19.39 o 
   6   3   7      233.36      223.39     11.90 o 
   7   3   7      250.02      264.33     16.06 o 
   8   3   7       15.51       19.13      8.16 o 
   9   3   7       17.82       41.31     11.23 o 
  10   3   7       34.50       38.66      9.75 o 
  11   3   7        0.01      -19.33     11.51 o 
  12   3   7        0.38       -6.07     11.15 o 
 -12   4   7       74.30       78.31     16.54 o 
 -11   4   7        1.52       -6.44     12.79 o 
 -10   4   7      200.40      177.88     24.76 o 
  -9   4   7        0.93       -6.31     10.54 o 
  -8   4   7       46.01       56.63      9.25 o 
  -7   4   7        6.75        8.43      9.58 o 
  -6   4   7       40.14       28.39      9.96 o 
  -5   4   7        8.45        5.11      7.50 o 
  -4   4   7      109.39      118.47     12.01 o 
  -3   4   7      118.61      121.33     11.70 o 
  -2   4   7        0.20        1.95      5.36 o 
  -1   4   7       69.30       74.31      6.28 o 
   0   4   7       10.68        9.69      3.55 o 
   1   4   7       23.97       30.14      6.76 o 
   2   4   7      147.46      130.13     11.52 o 
   3   4   7       36.80       37.03      5.89 o 
   4   4   7      418.54      385.21     26.50 o 
   5   4   7       12.94       13.24      6.93 o 
   6   4   7      628.77      698.54     39.74 o 
   7   4   7       58.85       57.81      8.83 o 
   8   4   7      451.53      428.40     41.05 o 
   9   4   7        1.06        6.31     10.69 o 
  10   4   7      104.50      115.71     16.15 o 
  11   4   7       14.19       32.32     11.32 o 
 -11   5   7       13.40       21.65     10.82 o 
 -10   5   7       76.06       75.53     14.33 o 
  -9   5   7       19.34       12.09      9.43 o 
  -8   5   7       37.36       58.34     10.37 o 
  -7   5   7        7.50        7.97      9.56 o 
  -6   5   7      247.28      229.43     15.87 o 
  -5   5   7        1.31        2.25      9.65 o 
  -4   5   7      626.79      580.27     62.18 o 
  -3   5   7       19.54       26.42      6.46 o 
  -2   5   7     1083.26     1075.24     44.98 o 
  -1   5   7      109.59       95.98     11.10 o 
   0   5   7      168.24      185.86     16.20 o 
   1   5   7       29.50       32.81      7.07 o 
   2   5   7      268.67      254.05     16.05 o 
   3   5   7      110.55       95.22     10.84 o 
   4   5   7      353.19      291.18     22.78 o 
   5   5   7      111.57      112.29     12.22 o 
   6   5   7       27.57       30.47      8.96 o 
   7   5   7        0.10       -3.16      8.62 o 
   8   5   7       78.67       83.04     10.65 o 
   9   5   7       17.47       19.32      7.55 o 
  10   5   7        2.20        8.90      8.88 o 
 -10   6   7      131.66      102.57     18.07 o 
  -9   6   7        8.17        9.32      8.60 o 
  -8   6   7        3.14        9.96      8.86 o 
  -7   6   7      109.59       98.80     20.34 o 
  -6   6   7        2.73       14.03      8.32 o 
  -5   6   7       65.92       39.83      9.43 o 
  -4   6   7        9.01        8.83      6.27 o 
  -3   6   7       12.82       14.55      7.36 o 
  -2   6   7      118.75      127.41     11.55 o 
  -1   6   7      142.91      161.73     14.01 o 
   0   6   7       86.32       66.29     12.41 o 
   1   6   7      169.11      172.98     13.69 o 
   2   6   7       99.84      114.53     12.91 o 
   3   6   7       39.15       20.67      6.86 o 
   4   6   7       24.74       17.03      7.34 o 
   5   6   7       22.72       36.14      7.93 o 
   6   6   7      214.78      159.75     18.74 o 
   7   6   7       25.03       32.50      7.88 o 
   8   6   7       14.18       15.07      7.10 o 
   9   6   7        1.15      -12.00     10.73 o 
  -8   7   7       12.83        4.17      9.03 o 
  -7   7   7        7.42       -4.71      8.79 o 
  -6   7   7        6.93        8.08      6.19 o 
  -5   7   7        0.33       -0.40      4.84 o 
  -4   7   7        8.88        6.31      7.02 o 
  -3   7   7        0.00        3.61     13.13 o 
  -2   7   7      123.73      106.17     18.18 o 
  -1   7   7       44.63       33.93     12.21 o 
   0   7   7        0.46       12.76     12.78 o 
   1   7   7       12.09       12.86      8.08 o 
   2   7   7       29.80       30.27      9.18 o 
   3   7   7       66.71       56.87     14.54 o 
   4   7   7       87.00       95.91     13.06 o 
   5   7   7       19.93       26.28     11.94 o 
   6   7   7        8.93       15.93      9.50 o 
   7   7   7        0.01        3.85     11.38 o 
  -6   8   7        6.23       18.83     13.45 o 
  -5   8   7        4.58       12.46     12.99 o 
  -4   8   7        0.68       -0.85     16.72 o 
  -3   8   7       12.88      -11.72     14.45 o 
  -2   8   7       10.45       30.48     15.73 o 
  -1   8   7       74.87       69.30     14.77 o 
   0   8   7        1.42       -3.12     12.33 o 
   1   8   7       30.54       41.13     14.52 o 
   2   8   7        5.87        5.84      9.91 o 
   3   8   7       14.17        4.70     11.33 o 
   4   8   7       11.08       22.37      9.46 o 
   5   8   7        4.43       11.78      9.06 o 
 -12   0   8      168.93      153.43     36.53 o 
 -10   0   8      397.78      365.91     31.39 o 
  -8   0   8     1225.85     1364.65     73.13 o 
  -6   0   8      150.41      130.32     14.78 o 
  -4   0   8      371.78      330.50     25.04 o 
  -2   0   8      352.76      385.13     23.21 o 
   0   0   8        5.16        8.87      3.51 o 
   2   0   8     4954.80     5735.08    218.14 o 
   4   0   8      728.22      643.37     23.23 o 
   6   0   8       11.08       18.86      6.95 o 
   8   0   8      363.96      392.24     30.69 o 
  10   0   8      249.47      227.20     31.05 o 
  12   0   8       74.06       87.81     23.89 o 
 -13   1   8       18.09        9.04      7.70 o 
 -12   1   8       19.92       10.40      8.71 o 
 -11   1   8        0.00      -12.25      8.54 o 
 -10   1   8      151.87      145.61     16.22 o 
  -9   1   8       43.70       41.02      7.01 o 
  -8   1   8       55.09       67.53      8.19 o 
  -7   1   8       58.51       56.72      6.25 o 
  -6   1   8      264.15      241.26     17.06 o 
  -5   1   8      750.16      708.97     18.51 o 
  -4   1   8     6407.75     7280.01    140.96 o 
  -3   1   8      591.47      585.67     18.58 o 
  -2   1   8     1737.92     1822.92     51.02 o 
  -1   1   8       14.77       12.59      3.18 o 
   0   1   8     4143.30     4112.06    119.06 o 
   1   1   8      555.42      589.17     25.07 o 
   2   1   8     1365.06     1428.47     34.19 o 
   3   1   8        0.62        5.52      2.79 o 
   4   1   8     1660.33     1679.35     37.53 o 
   5   1   8        2.22        3.55      4.12 o 
   6   1   8      458.20      428.28     19.69 o 
   7   1   8        3.04        6.26      6.04 o 
   8   1   8      402.62      349.80     19.78 o 
   9   1   8       34.75       33.87      8.12 o 
  10   1   8       31.79       30.28      7.93 o 
  11   1   8        0.46       -6.33     10.74 o 
  12   1   8        0.75        9.73      9.78 o 
 -13   2   8       10.39       14.49     11.76 o 
 -12   2   8       73.71       69.29     12.25 o 
 -11   2   8        9.91        5.91      5.35 o 
 -10   2   8      375.43      359.34     22.30 o 
  -9   2   8      669.65      629.74     43.68 o 
  -8   2   8      521.94      514.05     27.77 o 
  -7   2   8       28.05       32.98      7.04 o 
  -6   2   8      305.71      288.81     17.71 o 
  -5   2   8        0.56       19.17      4.72 o 
  -4   2   8      951.91     1033.04     26.01 o 
  -3   2   8      218.53      208.37     12.04 o 
  -2   2   8       79.24       80.66      4.88 o 
  -1   2   8      354.59      290.85     18.11 o 
   0   2   8      908.74      968.04     22.09 o 
   1   2   8      877.51      950.47     44.08 o 
   2   2   8       15.90       21.27      4.60 o 
   3   2   8        0.04       12.09      3.90 o 
   4   2   8       98.03       96.05      8.70 o 
   5   2   8       89.39       95.10      9.42 o 
   6   2   8      414.94      378.10     19.64 o 
   7   2   8      860.33      823.50     39.02 o 
   8   2   8      548.88      550.72     33.58 o 
   9   2   8       13.03       21.63      9.88 o 
  10   2   8      185.66      172.59     20.97 o 
  11   2   8       20.97       32.25      8.89 o 
  12   2   8       60.47       66.65     10.94 o 
 -13   3   8        6.59       16.47      8.85 o 
 -12   3   8        5.04       16.88      8.72 o 
 -11   3   8        0.43       -0.66     10.01 o 
 -10   3   8       60.41       79.37     12.08 o 
  -9   3   8       24.16       23.73      8.60 o 
  -8   3   8       89.96       97.97     11.79 o 
  -7   3   8       21.28       30.01     11.52 o 
  -6   3   8       64.93       67.60      8.62 o 
  -5   3   8      545.11      498.79     26.93 o 
  -4   3   8      186.71      150.59     14.35 o 
  -3   3   8      206.02      159.52     21.14 o 
  -2   3   8       54.19       61.31      5.67 o 
  -1   3   8       57.61       62.63      4.83 o 
   0   3   8      552.58      572.10     27.28 o 
   1   3   8      187.18      210.71     17.30 o 
   2   3   8     1243.06     1204.27     60.15 o 
   3   3   8      627.28      518.71     30.04 o 
   4   3   8      396.61      370.81     19.06 o 
   5   3   8      516.62      493.08     22.91 o 
   6   3   8      485.43      483.81     24.49 o 
   7   3   8        2.74       -3.54      7.98 o 
   8   3   8      870.99      852.92     52.90 o 
   9   3   8       26.57       32.36      8.75 o 
  10   3   8       35.98       26.15      9.44 o 
  11   3   8        5.49       11.68      8.03 o 
  12   3   8        4.21        7.77      8.35 o 
 -12   4   8        2.55       -3.50     10.72 o 
 -11   4   8        2.08       14.35     10.26 o 
 -10   4   8      115.78       94.82     15.90 o 
  -9   4   8      397.09      350.68     37.42 o 
  -8   4   8       70.39      100.52     11.90 o 
  -7   4   8      377.42      387.92     26.04 o 
  -6   4   8       90.40       99.55     12.50 o 
  -5   4   8       69.69       61.31      8.25 o 
  -4   4   8       70.53       51.22      8.41 o 
  -3   4   8       10.31       18.99      6.30 o 
  -2   4   8       33.78       29.56      5.36 o 
  -1   4   8       82.68       84.28      8.43 o 
   0   4   8       66.26       58.65      6.80 o 
   1   4   8      150.25      191.47     11.85 o 
   2   4   8       54.72       58.01      8.13 o 
   3   4   8      323.48      295.84     14.29 o 
   4   4   8      138.07      100.06     13.38 o 
   5   4   8      152.22       91.25     19.24 o 
   6   4   8      499.95      454.52     35.96 o 
   7   4   8       76.32      117.68      9.70 o 
   8   4   8       71.14       88.42     10.69 o 
   9   4   8        3.75       10.34      8.95 o 
  10   4   8       12.43        5.48      7.56 o 
  11   4   8      107.86      107.82     16.52 o 
 -11   5   8        0.33       -0.18      9.84 o 
 -10   5   8        3.98        6.72     12.32 o 
  -9   5   8        0.49       11.72     12.28 o 
  -8   5   8        0.26        4.91     10.65 o 
  -7   5   8        2.16       -1.00      8.85 o 
  -6   5   8        5.17        1.44      8.55 o 
  -5   5   8      100.67      122.22     12.54 o 
  -4   5   8        9.18       11.56      5.45 o 
  -3   5   8      131.66      121.56     12.72 o 
  -2   5   8      233.96      205.16     11.94 o 
  -1   5   8       45.42       48.55      8.68 o 
   0   5   8      103.32       97.24     11.67 o 
   1   5   8        0.05        3.86      5.32 o 
   2   5   8       10.82        5.13      4.86 o 
   3   5   8      265.46      217.08     15.97 o 
   4   5   8       56.36       58.57     10.14 o 
   5   5   8      180.20      183.48     13.40 o 
   6   5   8        3.40        4.68      6.19 o 
   7   5   8        9.00       16.36      8.23 o 
   8   5   8       26.22       10.51      7.85 o 
   9   5   8       10.89        5.39      9.76 o 
  10   5   8        3.43        0.29     11.04 o 
 -10   6   8        8.87       12.81      9.76 o 
  -9   6   8       15.59       18.40     10.86 o 
  -8   6   8        0.68        9.62      8.13 o 
  -7   6   8       75.40       88.74     17.02 o 
  -6   6   8        4.05       21.35      8.80 o 
  -5   6   8       30.07       13.16      8.13 o 
  -4   6   8       29.82       41.56      8.45 o 
  -3   6   8        0.15        8.42      8.41 o 
  -2   6   8        7.95       12.40      4.65 o 
  -1   6   8        4.34        1.20      4.96 o 
   0   6   8       28.71       30.01      9.62 o 
   1   6   8        8.63       21.67      9.92 o 
   2   6   8       61.69       44.03     12.19 o 
   3   6   8       54.94       35.52      7.12 o 
   4   6   8        9.98       18.15      7.25 o 
   5   6   8       41.76       26.05      9.22 o 
   6   6   8       14.68       18.27      9.91 o 
   7   6   8       11.03        9.92      6.60 o 
   8   6   8       35.67       34.99      9.58 o 
   9   6   8        1.44       25.23      8.65 o 
  -8   7   8        0.05        1.32      9.29 o 
  -7   7   8        0.17        8.13      8.60 o 
  -6   7   8       13.66       14.56      9.04 o 
  -5   7   8        4.22        8.00      8.53 o 
  -4   7   8        2.13       18.72      9.29 o 
  -3   7   8       15.09       14.74      7.15 o 
  -2   7   8      119.99       90.58     14.19 o 
  -1   7   8        3.42        0.73      8.04 o 
   0   7   8       60.75       65.26     11.51 o 
   1   7   8        4.86       10.66     10.19 o 
   2   7   8        0.01       14.30      9.25 o 
   3   7   8        3.06       16.44     10.80 o 
   4   7   8       70.51       66.39     10.37 o 
   5   7   8        0.01        8.22      8.28 o 
   6   7   8       66.07       51.06     18.11 o 
   7   7   8        0.35       12.66      9.13 o 
  -6   8   8        0.18        6.60      9.94 o 
  -5   8   8        4.22       -9.33     13.35 o 
  -4   8   8        4.31       16.04     13.35 o 
  -3   8   8        0.60       13.04     12.46 o 
  -2   8   8        9.18       20.89     13.47 o 
  -1   8   8        0.01        6.87     12.39 o 
   0   8   8        0.81       -4.72     12.04 o 
   1   8   8       18.35       15.87     15.30 o 
   2   8   8        0.10        3.57     12.39 o 
   3   8   8       22.59       27.25     10.94 o 
   4   8   8        3.75       12.12      7.04 o 
   5   8   8        1.87       10.95     14.77 o 
 -13   0   9      104.38      100.70     19.21 o 
 -11   0   9       83.51       64.26     26.64 o 
  -9   0   9      665.58      740.25     61.91 o 
  -7   0   9      458.36      434.82     28.65 o 
  -5   0   9     1261.64     1251.13     81.88 o 
  -3   0   9      193.87      205.04     16.13 o 
  -1   0   9      434.46      443.37     23.22 o 
   1   0   9     1506.97     1491.73     51.76 o 
   3   0   9       10.46       17.23      6.30 o 
   5   0   9      319.45      245.32     21.10 o 
   7   0   9      766.53      669.93     44.99 o 
   9   0   9        4.86        7.79     10.98 o 
  11   0   9        4.79        5.97     15.15 o 
 -13   1   9       13.46       21.78     10.10 o 
 -12   1   9        7.92        9.26      7.22 o 
 -11   1   9       41.79       30.16      7.73 o 
 -10   1   9        0.51       -2.60      7.82 o 
  -9   1   9       70.27       89.27     11.21 o 
  -8   1   9       68.42       47.41      6.70 o 
  -7   1   9       10.56       24.19      4.60 o 
  -6   1   9       27.10       22.89      4.37 o 
  -5   1   9     1055.12     1135.07     61.72 o 
  -4   1   9      368.25      323.45     17.55 o 
  -3   1   9        1.42        7.86      3.95 o 
  -2   1   9        0.38        2.79      3.10 o 
  -1   1   9      876.15      894.00     19.13 o 
   0   1   9      621.88      666.91     16.20 o 
   1   1   9     3493.32     4026.19    109.89 o 
   2   1   9      215.86      207.48     11.62 o 
   3   1   9        0.54        3.31      3.55 o 
   4   1   9       91.78       88.66      7.64 o 
   5   1   9       75.54       71.86      7.41 o 
   6   1   9       38.44       46.90      5.85 o 
   7   1   9      421.08      396.57     19.52 o 
   8   1   9       10.60       11.74      7.38 o 
   9   1   9        0.07        7.75     10.26 o 
  10   1   9        6.39        0.52      9.92 o 
  11   1   9       26.44       26.64      8.38 o 
  12   1   9        0.13        1.20     10.43 o 
 -13   2   9        4.27       11.33     12.43 o 
 -12   2   9        6.16       15.05      9.01 o 
 -11   2   9       13.96        5.49      7.70 o 
 -10   2   9        0.46       -1.53      9.75 o 
  -9   2   9      127.51      146.17     12.54 o 
  -8   2   9       21.60       25.31      6.93 o 
  -7   2   9      290.70      267.58     14.23 o 
  -6   2   9       50.87       53.00      7.52 o 
  -5   2   9     1011.10     1023.49     55.62 o 
  -4   2   9      245.55      268.28     18.64 o 
  -3   2   9      674.78      720.63     21.70 o 
  -2   2   9        8.65       11.01      3.60 o 
  -1   2   9      384.88      321.31     17.24 o 
   0   2   9       12.00        6.12      5.41 o 
   1   2   9      502.02      491.45     29.77 o 
   2   2   9       33.81       39.60      5.45 o 
   3   2   9      208.24      165.38     17.01 o 
   4   2   9      353.61      345.60     21.02 o 
   5   2   9        6.50       10.34      6.72 o 
   6   2   9     1574.73     1682.64     73.73 o 
   7   2   9        1.38        4.61      7.01 o 
   8   2   9       59.81       47.70      9.25 o 
   9   2   9       46.29       71.60     10.17 o 
  10   2   9       10.86        5.43     12.22 o 
  11   2   9       30.01       48.43     15.20 o 
  12   2   9        5.95       19.54      8.52 o 
 -12   3   9       32.69       13.83      7.82 o 
 -11   3   9       91.09       89.99     15.40 o 
 -10   3   9       37.78       37.31     10.46 o 
  -9   3   9        5.09        9.45      9.53 o 
  -8   3   9      241.12      234.13     16.93 o 
  -7   3   9      203.49      206.60     14.77 o 
  -6   3   9       31.89       40.30      7.16 o 
  -5   3   9       19.44       16.14      6.67 o 
  -4   3   9      210.56      219.17     13.27 o 
  -3   3   9      472.22      437.05     23.87 o 
  -2   3   9        4.70        8.55      5.15 o 
  -1   3   9       26.16       34.84      5.17 o 
   0   3   9       10.49        6.42      4.00 o 
   1   3   9      764.16      877.08     43.60 o 
   2   3   9        1.23       -2.44      5.95 o 
   3   3   9      440.08      400.61     22.92 o 
   4   3   9      339.31      312.21     16.36 o 
   5   3   9      738.73      719.62     37.29 o 
   6   3   9      401.86      398.13     24.36 o 
   7   3   9        0.39       -3.96      6.82 o 
   8   3   9      259.41      258.46     16.46 o 
   9   3   9       36.22       53.64     10.29 o 
  10   3   9       47.43       47.26     10.09 o 
  11   3   9       44.03       44.21     13.59 o 
 -12   4   9       12.35       13.63      8.61 o 
 -11   4   9       13.98       -0.21     12.55 o 
 -10   4   9       17.05       27.17      9.79 o 
  -9   4   9        6.58        5.10     13.04 o 
  -8   4   9      140.02      135.03     10.07 o 
  -7   4   9       67.40       87.85     11.55 o 
  -6   4   9       91.57       76.31     11.15 o 
  -5   4   9      175.86      134.75     14.09 o 
  -4   4   9      347.39      284.38     19.99 o 
  -3   4   9      230.05      232.08     12.97 o 
  -2   4   9       81.79       91.52      9.17 o 
  -1   4   9       83.53       80.69      8.46 o 
   0   4   9      428.65      376.49     24.24 o 
   1   4   9       36.49       48.70      5.60 o 
   2   4   9      297.58      283.70     14.12 o 
   3   4   9      178.74      216.62     14.91 o 
   4   4   9      236.85      255.17     14.98 o 
   5   4   9        1.86       -3.34      4.63 o 
   6   4   9      249.71      206.03     20.16 o 
   7   4   9      197.98      185.40     15.52 o 
   8   4   9       37.30       56.00      9.49 o 
   9   4   9       37.74       35.20      7.75 o 
  10   4   9       24.89       33.44     11.76 o 
  11   4   9        9.32        7.38     12.93 o 
 -11   5   9       26.56       17.05     10.38 o 
 -10   5   9       34.19       46.98     15.93 o 
  -9   5   9       29.86       36.09     10.42 o 
  -8   5   9       31.19       27.55     11.64 o 
  -7   5   9        0.30       11.14     10.59 o 
  -6   5   9       32.16       37.69     11.70 o 
  -5   5   9       60.27       73.43     11.17 o 
  -4   5   9        6.13        7.56      8.67 o 
  -3   5   9      174.14      192.34     11.99 o 
  -2   5   9        8.65        7.06      4.65 o 
  -1   5   9       29.57       42.27      7.57 o 
   0   5   9      485.20      463.53     27.37 o 
   1   5   9        9.80       19.12      7.39 o 
   2   5   9       59.63       60.29      7.78 o 
   3   5   9        0.03        7.79      7.06 o 
   4   5   9       38.60       29.09     10.30 o 
   5   5   9        0.07       10.16      7.96 o 
   6   5   9      238.88      131.16     36.60 o 
   7   5   9        9.86       11.11      4.82 o 
   8   5   9      115.42      106.27     17.85 o 
   9   5   9        1.60       16.85     10.38 o 
  10   5   9       12.62       22.30      9.72 o 
 -10   6   9        9.48       29.38      8.62 o 
  -9   6   9       10.66        9.23      9.02 o 
  -8   6   9       96.22       85.67     14.11 o 
  -7   6   9        0.01        1.39     11.05 o 
  -6   6   9       48.73       46.55     10.98 o 
  -5   6   9        4.78       -2.53      4.17 o 
  -4   6   9       61.56       77.31      9.74 o 
  -3   6   9       34.18       65.71      9.91 o 
  -2   6   9       98.77       98.64      9.11 o 
  -1   6   9        8.84        2.65      9.79 o 
   0   6   9      106.99       79.18     20.63 o 
   1   6   9        3.12        4.78      4.79 o 
   2   6   9       18.02       26.02      8.07 o 
   3   6   9       37.25       42.62     12.94 o 
   4   6   9       10.09        7.52      6.55 o 
   5   6   9       37.88       44.87      9.80 o 
   6   6   9        8.13        8.99      6.30 o 
   7   6   9        0.04       21.02      8.85 o 
   8   6   9       37.57       39.10     10.03 o 
  -8   7   9        1.11       16.22      9.26 o 
  -7   7   9       15.17       14.55      8.07 o 
  -6   7   9       25.07       18.47     11.90 o 
  -5   7   9       26.29       24.80     10.55 o 
  -4   7   9        2.01       -2.89      6.96 o 
  -3   7   9       15.49       19.28      7.12 o 
  -2   7   9        4.52       -0.58      9.99 o 
  -1   7   9       29.95       28.69     14.17 o 
   0   7   9       25.33       22.38     10.27 o 
   1   7   9        1.06       13.98     10.19 o 
   2   7   9        3.82        2.18      8.25 o 
   3   7   9       16.78       15.01      8.91 o 
   4   7   9        0.78       -1.89      9.26 o 
   5   7   9       38.78       36.38     17.00 o 
   6   7   9       59.01       64.96     13.52 o 
   7   7   9        1.13        3.32     11.42 o 
  -5   8   9        0.03        6.33     13.57 o 
  -4   8   9        8.53        9.61     12.72 o 
  -3   8   9        2.47       -4.48     10.63 o 
  -2   8   9       40.51       40.75     12.34 o 
  -1   8   9        9.09      -11.93     12.55 o 
   0   8   9       14.81       22.46     11.24 o 
   1   8   9        0.00       10.22     11.47 o 
   2   8   9        0.81        7.71      8.91 o 
   3   8   9        0.55      -12.60     11.77 o 
   4   8   9        1.15       -0.90     16.69 o 
 -12   0  10        4.76        9.80     11.52 o 
 -10   0  10      133.91      156.17     20.92 o 
  -8   0  10        0.41       16.12     14.62 o 
  -6   0  10       68.95       63.08     12.44 o 
  -4   0  10       99.75       83.71      8.77 o 
  -2   0  10      273.40      237.84     18.31 o 
   0   0  10     1085.16     1187.99     39.57 o 
   2   0  10       91.21      121.70     19.14 o 
   4   0  10      766.57      803.38     57.06 o 
   6   0  10     2867.44     2935.32    171.81 o 
   8   0  10      112.38      112.95     16.40 o 
  10   0  10       31.16       32.60     14.66 o 
  12   0  10      254.24      221.51     47.42 o 
 -13   1  10        1.75      -12.19     10.75 o 
 -12   1  10       19.00       28.00      9.12 o 
 -11   1  10        1.38        2.74      7.01 o 
 -10   1  10      228.87      214.12     17.27 o 
  -9   1  10        1.47       11.34      6.35 o 
  -8   1  10      477.60      410.84     24.17 o 
  -7   1  10       19.96       35.66      5.26 o 
  -6   1  10       23.57       25.55      5.09 o 
  -5   1  10       59.84       60.71      6.04 o 
  -4   1  10       10.57        8.76      5.06 o 
  -3   1  10      383.35      329.22     18.43 o 
  -2   1  10       77.92       65.11      4.66 o 
  -1   1  10      170.30      154.06      8.71 o 
   0   1  10      654.86      745.83     18.95 o 
   1   1  10        8.04       14.08      3.30 o 
   2   1  10      331.01      354.83     19.38 o 
   3   1  10      305.39      309.62     20.45 o 
   4   1  10       52.11       55.50      5.38 o 
   5   1  10      216.13      189.69     16.47 o 
   6   1  10      471.51      432.97     20.65 o 
   7   1  10       30.43       49.24     10.96 o 
   8   1  10       15.00       15.72      7.25 o 
   9   1  10        0.16       -3.04      9.18 o 
  10   1  10      175.76      161.66     19.45 o 
  11   1  10       18.09       26.51     10.19 o 
  12   1  10       21.82       16.98      8.34 o 
 -13   2  10        4.07       23.91      8.56 o 
 -12   2  10        3.05       19.11      9.98 o 
 -11   2  10       22.65       46.16     12.15 o 
 -10   2  10      325.59      276.05     28.27 o 
  -9   2  10        3.82       11.16     10.59 o 
  -8   2  10        3.42       -1.15     11.68 o 
  -7   2  10        2.87       10.68      7.30 o 
  -6   2  10      111.49      105.41     12.56 o 
  -5   2  10      110.94      123.60     12.09 o 
  -4   2  10       31.46       42.69      5.83 o 
  -3   2  10        9.25       13.51      4.09 o 
  -2   2  10      263.04      238.36     13.09 o 
  -1   2  10      241.94      214.58     11.67 o 
   0   2  10      612.04      636.18     18.49 o 
   1   2  10      848.50      796.45     22.46 o 
   2   2  10      652.33      607.83     34.16 o 
   3   2  10      244.46      263.75     19.49 o 
   4   2  10      630.84      627.97     31.94 o 
   5   2  10      620.88      554.27     29.58 o 
   6   2  10     2137.62     2434.18    122.76 o 
   7   2  10       53.26       68.90      9.21 o 
   8   2  10       37.42       31.83      7.14 o 
   9   2  10       46.31       53.21     12.08 o 
  10   2  10       10.36       17.40     10.29 o 
  11   2  10        2.75        7.06      8.95 o 
 -12   3  10        3.63       17.28     10.01 o 
 -11   3  10       15.92       10.13     10.76 o 
 -10   3  10        9.63        2.99     10.17 o 
  -9   3  10       52.09       77.67      9.85 o 
  -8   3  10       32.28       22.60     10.44 o 
  -7   3  10      192.53      198.69     13.28 o 
  -6   3  10       75.20       71.00     10.14 o 
  -5   3  10       36.29       53.11      7.76 o 
  -4   3  10      657.92      637.49     33.24 o 
  -3   3  10      284.49      260.08     14.21 o 
  -2   3  10        5.28        5.95      4.21 o 
  -1   3  10       33.67       47.99      5.33 o 
   0   3  10      404.88      350.99     19.06 o 
   1   3  10       40.91       50.39      6.71 o 
   2   3  10       47.19       53.79      7.07 o 
   3   3  10       18.97       27.92      6.18 o 
   4   3  10        0.54        6.11      5.92 o 
   5   3  10        0.38       -1.86     10.16 o 
   6   3  10      253.79      272.24     20.03 o 
   7   3  10        6.80        4.57      7.51 o 
   8   3  10        7.72       23.14      6.69 o 
   9   3  10       93.83      127.38     15.81 o 
  10   3  10       69.76       51.06     13.62 o 
  11   3  10       86.86      104.69     16.59 o 
 -12   4  10        0.99        6.47      9.25 o 
 -11   4  10        2.07      -14.38     13.34 o 
 -10   4  10      161.46      129.72     19.85 o 
  -9   4  10       14.59       18.59     11.86 o 
  -8   4  10        4.70      -14.25     11.11 o 
  -7   4  10        4.11       19.31     12.77 o 
  -6   4  10       60.91       92.30     11.56 o 
  -5   4  10      263.27      248.86     15.16 o 
  -4   4  10       53.62       62.47      7.79 o 
  -3   4  10     1104.31     1260.38     61.81 o 
  -2   4  10      128.14      130.77     13.57 o 
  -1   4  10      341.36      324.50     15.41 o 
   0   4  10      610.10      606.68     29.91 o 
   1   4  10      143.54      144.64     15.16 o 
   2   4  10       78.83       66.35     14.89 o 
   3   4  10      451.76      439.06     23.42 o 
   4   4  10        0.01       -7.58     10.07 o 
   5   4  10      454.96      515.96     34.43 o 
   6   4  10      304.67      316.19     23.14 o 
   7   4  10       60.97       37.87      9.73 o 
   8   4  10       26.09       30.52      9.37 o 
   9   4  10        0.05       -3.67     11.62 o 
  10   4  10        0.43        5.57     12.55 o 
 -11   5  10       72.30       48.81     12.56 o 
 -10   5  10        4.48        5.18     12.38 o 
  -9   5  10       50.00       37.48     10.10 o 
  -8   5  10       36.12       37.66     10.20 o 
  -7   5  10       85.98      101.56     13.05 o 
  -6   5  10      130.56      136.91     11.59 o 
  -5   5  10        1.91        6.33      8.05 o 
  -4   5  10        2.63        5.11     10.00 o 
  -3   5  10       72.29       71.52      9.89 o 
  -2   5  10      109.98      131.70     10.83 o 
  -1   5  10      110.55      137.07     15.71 o 
   0   5  10      261.84      240.21     15.21 o 
   1   5  10        0.15        5.59      7.06 o 
   2   5  10        0.01       -3.08      5.20 o 
   3   5  10       47.69       31.82      7.75 o 
   4   5  10        1.65        3.58      6.18 o 
   6   5  10       17.87       11.94      6.73 o 
   7   5  10        7.29       -2.93     12.06 o 
   8   5  10       22.31       28.64     12.43 o 
   9   5  10       67.13       49.75     15.02 o 
  -9   6  10       25.84       19.30     10.10 o 
  -8   6  10        4.48       14.22     10.57 o 
  -7   6  10       23.98       30.22     10.30 o 
  -6   6  10        1.31       -0.40     11.78 o 
  -5   6  10       50.81       70.89     13.09 o 
  -4   6  10       25.53       26.98      7.98 o 
  -3   6  10      263.42      224.15     24.17 o 
  -2   6  10       12.63       25.02      6.92 o 
  -1   6  10        2.37        3.71      4.98 o 
   0   6  10        3.93       -3.47      5.63 o 
   1   6  10        1.13        3.60      5.62 o 
   2   6  10       78.36       71.65     10.02 o 
   3   6  10       96.28       62.79     18.73 o 
   4   6  10       42.18       47.23      9.80 o 
   5   6  10       13.10        8.58      6.68 o 
   6   6  10        0.11       -0.53      9.48 o 
   7   6  10       33.14       30.37      9.55 o 
   8   6  10       21.60       28.40      8.29 o 
  -8   7  10       14.88       12.15     10.59 o 
  -7   7  10       18.85       18.20      9.68 o 
  -6   7  10       55.76       50.07     14.12 o 
  -5   7  10       23.34       33.19     13.55 o 
  -4   7  10        5.45       -0.33      6.46 o 
  -3   7  10       25.97        8.66      7.63 o 
  -2   7  10       76.09       59.11     12.35 o 
  -1   7  10        3.31       12.37      7.94 o 
   0   7  10        1.83       12.25      8.79 o 
   1   7  10        0.98       -2.73      8.92 o 
   2   7  10        0.05        5.11      8.46 o 
   3   7  10        1.53      -10.04      8.27 o 
   4   7  10        7.32        7.49     10.54 o 
   5   7  10       29.00       29.57     11.35 o 
   6   7  10       11.64       -1.59     10.81 o 
  -5   8  10        3.87       -0.23     16.40 o 
  -4   8  10        8.27        1.42     12.95 o 
  -3   8  10        2.89       -2.37     12.77 o 
  -2   8  10        4.20       12.39     11.27 o 
  -1   8  10        0.97       22.10      9.85 o 
   0   8  10        0.00        5.19     10.13 o 
   1   8  10       20.11       33.88     10.93 o 
   2   8  10        8.36       14.46     10.57 o 
   3   8  10       23.82       39.31     11.58 o 
 -13   0  11        5.15      -15.45      9.78 o 
 -11   0  11       26.69       22.79     12.83 o 
  -9   0  11       89.92       61.94     14.08 o 
  -7   0  11       18.40       38.48      9.54 o 
  -5   0  11      574.55      686.07     52.95 o 
  -3   0  11      492.67      402.75     30.68 o 
  -1   0  11     1619.56     1845.18     55.39 o 
   1   0  11     1738.34     1743.31     75.29 o 
   3   0  11       38.49       45.58     10.99 o 
   5   0  11     1899.69     1933.93    108.13 o 
   7   0  11     1658.79     1843.42    152.34 o 
   9   0  11      108.86      131.78     31.21 o 
  11   0  11        0.36       -0.79     13.68 o 
 -13   1  11      144.28      132.86     19.64 o 
 -12   1  11        7.02        1.64      7.91 o 
 -11   1  11       74.85       75.55     13.45 o 
 -10   1  11       50.72       42.41      7.99 o 
  -9   1  11      364.34      368.81     24.62 o 
  -8   1  11        8.19       16.01      6.01 o 
  -7   1  11      723.88      718.28     38.47 o 
  -6   1  11        6.15        6.82      4.67 o 
  -5   1  11     1575.95     1807.83     86.30 o 
  -4   1  11        0.33        6.95      6.66 o 
  -3   1  11      350.37      332.86     18.50 o 
  -2   1  11      160.95      146.38      8.38 o 
  -1   1  11      159.27      149.49      8.35 o 
   0   1  11     1267.41     1361.24     31.23 o 
   1   1  11      802.21      976.13     26.43 o 
   2   1  11       39.07       48.72      5.50 o 
   3   1  11       84.91       65.86      6.38 o 
   4   1  11       54.54       50.49      5.93 o 
   5   1  11      386.37      362.60     17.35 o 
   6   1  11        8.02       15.80      6.43 o 
   7   1  11        6.81        9.52      5.17 o 
   8   1  11        2.66        3.45      8.22 o 
   9   1  11      147.95      128.60     20.03 o 
  10   1  11       18.81       15.79     10.02 o 
  11   1  11       73.75       93.61     13.32 o 
 -13   2  11        9.03        6.11      8.82 o 
 -12   2  11        1.27        5.77      8.94 o 
 -11   2  11        4.00       15.62     14.01 o 
 -10   2  11        0.20       -3.57     12.96 o 
  -9   2  11      101.99      110.62     10.85 o 
  -8   2  11      232.62      224.52     15.83 o 
  -7   2  11       83.49       84.83     12.02 o 
  -6   2  11       17.38       21.63      8.81 o 
  -5   2  11       71.64       69.06      8.10 o 
  -4   2  11       30.03       32.26      5.25 o 
  -3   2  11      662.75      658.66     35.00 o 
  -2   2  11      131.87      121.12     10.18 o 
  -1   2  11      536.32      529.24     25.86 o 
   0   2  11      902.01      968.93     55.64 o 
   1   2  11     1098.26     1070.66     58.50 o 
   2   2  11      145.41      134.58     11.79 o 
   3   2  11      691.56      721.15     36.17 o 
   4   2  11      625.95      610.67     28.11 o 
   5   2  11     1189.73     1353.17     74.45 o 
   6   2  11       35.56       38.86      7.19 o 
   7   2  11      805.72      789.05     47.63 o 
   8   2  11      128.30      119.56      9.61 o 
   9   2  11      145.57      147.42     17.92 o 
  10   2  11      102.15      106.90     15.27 o 
  11   2  11       28.48       17.53      8.99 o 
 -12   3  11        5.48       15.13      9.22 o 
 -11   3  11       40.12       50.50     10.05 o 
 -10   3  11       61.62       67.35     12.75 o 
  -9   3  11      181.12      173.32     18.77 o 
  -8   3  11       88.79       93.31     13.22 o 
  -7   3  11      103.06      121.58     11.70 o 
  -6   3  11      367.86      369.44     21.58 o 
  -5   3  11      259.44      289.06     19.58 o 
  -4   3  11      371.98      345.03     29.10 o 
  -3   3  11      269.22      272.90     13.71 o 
  -2   3  11      239.44      219.24     11.39 o 
  -1   3  11     1543.28     1690.01     79.05 o 
   0   3  11      967.28      894.08     68.56 o 
   1   3  11       27.61       34.82      5.38 o 
   2   3  11       62.67       58.54     10.72 o 
   3   3  11       24.64       41.55      7.10 o 
   4   3  11       14.27        7.66      8.10 o 
   5   3  11       14.29       15.94      7.28 o 
   6   3  11       32.70       31.38     13.96 o 
   7   3  11       76.63      103.46     11.23 o 
   8   3  11       13.85       25.78     19.71 o 
   9   3  11      176.58      143.19     18.96 o 
  10   3  11      129.70      130.18     20.87 o 
  11   3  11       39.60       47.14     16.58 o 
 -11   4  11        8.81       14.46      9.90 o 
 -10   4  11       69.14       63.92     12.78 o 
  -9   4  11        0.23        9.44     13.73 o 
  -8   4  11       66.07       39.35      9.61 o 
  -7   4  11       15.59       18.43     10.69 o 
  -6   4  11       16.86       25.01     11.65 o 
  -5   4  11       13.08       31.13      7.48 o 
  -4   4  11       27.60       16.06      8.55 o 
  -3   4  11       72.06       47.12     10.49 o 
  -2   4  11       96.27       78.80      8.81 o 
  -1   4  11       54.77       60.23      7.91 o 
   0   4  11       24.01       38.47      6.41 o 
   1   4  11       45.55       43.89      6.44 o 
   2   4  11      238.84      224.89     15.92 o 
   3   4  11       48.71       56.37     12.81 o 
   4   4  11      357.12      364.44     24.30 o 
   5   4  11        7.19       17.03     10.01 o 
   6   4  11       87.01      108.70     10.01 o 
   7   4  11       33.50       40.92     12.19 o 
   8   4  11       65.42       73.50     15.25 o 
   9   4  11       24.74       24.89     13.21 o 
  10   4  11       28.42       29.98     12.20 o 
 -10   5  11        2.54        2.33     10.34 o 
  -9   5  11        4.16       14.79      9.13 o 
  -8   5  11       51.22       47.95      8.92 o 
  -7   5  11        0.21       -8.84     11.68 o 
  -6   5  11      344.78      354.63     20.11 o 
  -5   5  11        0.72        7.49      8.69 o 
  -4   5  11       38.39       28.41      9.45 o 
  -3   5  11       69.98       67.57      9.16 o 
  -2   5  11        2.18       13.68      6.23 o 
  -1   5  11       20.12       22.13      7.15 o 
   0   5  11        8.01        0.29      7.06 o 
   1   5  11        0.08        6.16      6.21 o 
   2   5  11        1.52       11.02      5.57 o 
   3   5  11        3.47        6.30      5.98 o 
   4   5  11        0.04       16.57      8.65 o 
   5   5  11       84.67       95.06     12.34 o 
   6   5  11        2.12      -12.59     12.67 o 
   7   5  11        4.08       22.67     11.86 o 
   8   5  11        1.27        4.79     10.94 o 
   9   5  11        0.00       -0.35      9.61 o 
  -9   6  11        8.36      -10.18     11.16 o 
  -8   6  11       11.82        2.52      9.99 o 
  -7   6  11        5.96       -2.75     10.69 o 
  -6   6  11        0.13        1.87      8.64 o 
  -5   6  11        0.04        0.31      8.51 o 
  -4   6  11        2.46       -4.87      6.31 o 
  -3   6  11       52.64       55.02      7.81 o 
  -2   6  11        4.51       11.72      6.69 o 
  -1   6  11      128.90      116.50     11.51 o 
   0   6  11        5.34       13.66      5.56 o 
   1   6  11        3.63        6.38      4.16 o 
   2   6  11       12.11        8.94      5.91 o 
   3   6  11      100.83       46.61     20.27 o 
   4   6  11       13.01        6.55      7.28 o 
   5   6  11       49.99       39.71      9.52 o 
   6   6  11       54.17       49.99      9.83 o 
   7   6  11        2.99       15.91      7.84 o 
   8   6  11        0.63        5.23      8.03 o 
  -7   7  11        1.41       15.45      9.78 o 
  -6   7  11        6.69        6.30      8.16 o 
  -5   7  11        1.23       19.97      9.66 o 
  -4   7  11       10.97        6.66      8.20 o 
  -3   7  11       75.43       46.59     13.99 o 
  -2   7  11        6.43       11.54      7.16 o 
  -1   7  11       57.39       55.04     12.57 o 
   0   7  11        4.36        9.09     10.81 o 
   1   7  11        4.20        7.91      8.49 o 
   2   7  11        1.78        9.92      8.44 o 
   3   7  11       14.80       21.78     14.57 o 
   4   7  11        3.00       -9.89     11.57 o 
   5   7  11        9.24       16.64     10.93 o 
   6   7  11        4.52        7.85     10.35 o 
  -4   8  11        3.91       10.86     12.10 o 
  -3   8  11       28.17       18.49     15.86 o 
  -2   8  11        3.00       -1.89      8.20 o 
  -1   8  11        8.54       16.77     10.93 o 
   0   8  11        0.33       12.77     10.70 o 
   1   8  11        0.14        1.12     16.52 o 
   2   8  11        0.69      -20.44     12.17 o 
   3   8  11       26.54       33.51      9.28 o 
 -12   0  12        3.28       -0.63     10.81 o 
 -10   0  12       77.82       73.46     23.85 o 
  -8   0  12      392.35      353.87     28.21 o 
  -6   0  12        5.70        2.12      9.31 o 
  -4   0  12      711.85      669.68     45.71 o 
  -2   0  12      925.58      903.56     60.52 o 
   0   0  12     1659.73     2080.89    151.38 o 
   2   0  12      119.23      102.95     11.19 o 
   4   0  12      192.21      176.58     17.87 o 
   6   0  12     3495.19     3224.17    403.66 o 
   8   0  12       27.54       38.45     11.01 o 
  10   0  12      170.02      169.23     32.88 o 
 -13   1  12        6.86        8.60     10.03 o 
 -12   1  12        4.26        8.69      8.94 o 
 -11   1  12        0.54       -2.63      7.56 o 
 -10   1  12      146.11      131.35     15.21 o 
  -9   1  12        0.12       -2.25      6.87 o 
  -8   1  12        2.51        1.83      7.44 o 
  -7   1  12       33.39       36.52      6.64 o 
  -6   1  12      305.69      313.62     25.91 o 
  -5   1  12      152.31      119.08     11.63 o 
  -4   1  12      732.69      832.15     44.24 o 
  -3   1  12        3.68       14.46      6.24 o 
  -2   1  12      162.18      134.05      9.83 o 
  -1   1  12        2.04        3.26      4.28 o 
   0   1  12       10.72        9.20      4.29 o 
   1   1  12       31.64       38.39      6.06 o 
   2   1  12       11.29        7.36      3.32 o 
   3   1  12        2.17        4.01      4.03 o 
   4   1  12      118.71       97.34     10.13 o 
   5   1  12      304.50      278.66     14.68 o 
   6   1  12      107.47      104.89     11.32 o 
   7   1  12       56.43       59.22      8.04 o 
   8   1  12        6.53       13.06      7.84 o 
   9   1  12        4.46       19.82      7.48 o 
  10   1  12       12.99       19.85      8.96 o 
  11   1  12        3.40        6.99     16.96 o 
 -12   2  12       44.22       62.11     12.17 o 
 -11   2  12       18.53       28.65     12.87 o 
 -10   2  12        0.63       -9.20     12.36 o 
  -9   2  12       91.58      106.38     10.01 o 
  -8   2  12      199.91      183.20     14.81 o 
  -7   2  12        4.05        0.21      8.52 o 
  -6   2  12      193.62      162.37     14.11 o 
  -5   2  12       43.07       44.74      6.31 o 
  -4   2  12       62.65       65.17      7.04 o 
  -3   2  12      282.65      268.20     13.97 o 
  -2   2  12       58.90       65.36      5.83 o 
  -1   2  12       92.05       75.88      7.84 o 
   0   2  12      709.10      839.29     45.96 o 
   1   2  12        3.83        3.51      3.22 o 
   2   2  12       57.03       86.87      9.71 o 
   3   2  12       14.45       34.81      6.84 o 
   4   2  12      549.29      531.23     24.21 o 
   5   2  12      308.34      283.53     16.33 o 
   6   2  12      156.09      156.20     12.96 o 
   7   2  12      768.82      701.77     44.68 o 
   8   2  12      118.81      102.99     11.08 o 
   9   2  12       36.11       23.51      8.11 o 
  10   2  12       94.88      101.63     14.88 o 
  11   2  12        1.92       19.00     11.40 o 
 -12   3  12        0.02        3.17      8.41 o 
 -11   3  12       17.49       31.03     10.02 o 
 -10   3  12        0.35        7.33     10.78 o 
  -9   3  12       57.41       85.78     13.63 o 
  -8   3  12       35.95       51.96      9.71 o 
  -7   3  12       62.93       89.84     12.58 o 
  -6   3  12      544.40      493.61     40.95 o 
  -5   3  12      503.68      518.26     27.71 o 
  -4   3  12      149.88       81.23     19.36 o 
  -3   3  12      590.02      527.89     23.97 o 
  -2   3  12      319.06      312.21     14.36 o 
  -1   3  12      433.70      388.77     17.90 o 
   0   3  12       54.20       43.88      6.26 o 
   1   3  12        1.67        9.77      6.38 o 
   2   3  12      177.52      198.70     15.65 o 
   3   3  12       86.46      116.50     15.06 o 
   4   3  12        0.16        3.42      8.28 o 
   5   3  12      888.20      892.26     56.14 o 
   6   3  12       14.48       12.80     11.69 o 
   7   3  12        1.82        9.24      9.27 o 
   8   3  12        9.30       10.71     12.71 o 
   9   3  12       13.78       12.78     10.46 o 
  10   3  12       27.61       52.16     14.06 o 
 -11   4  12        4.51        6.32     11.17 o 
 -10   4  12        0.22        4.31     11.56 o 
  -9   4  12      142.10      122.35     16.32 o 
  -8   4  12        4.65        4.88     11.69 o 
  -7   4  12       36.72       69.62     10.27 o 
  -6   4  12      206.64      223.03     15.99 o 
  -5   4  12       13.90       20.62      9.41 o 
  -4   4  12        1.60        4.61      3.83 o 
  -3   4  12        1.23        7.61      7.14 o 
  -2   4  12       81.81       76.72      8.99 o 
  -1   4  12      381.39      319.12     15.67 o 
   0   4  12      138.89      138.24     15.17 o 
   1   4  12      274.10      277.82     15.60 o 
   2   4  12        1.55       24.00      8.05 o 
   3   4  12      127.49      149.61     11.13 o 
   4   4  12       77.16       89.54     11.61 o 
   5   4  12       82.77      111.20     12.50 o 
   6   4  12       59.99       70.77     11.16 o 
   7   4  12      292.30      215.35     32.20 o 
   8   4  12       23.56       35.05     11.51 o 
   9   4  12       98.80       93.19     16.48 o 
  10   4  12       10.41        9.90     10.18 o 
 -10   5  12        0.64       13.92      8.11 o 
  -9   5  12       74.92       65.55     13.89 o 
  -8   5  12        9.10        9.31      9.20 o 
  -7   5  12        5.56        1.96     11.07 o 
  -6   5  12       10.18       36.70     10.00 o 
  -5   5  12      148.62      135.96      9.63 o 
  -4   5  12       45.24       68.68     12.63 o 
  -3   5  12      626.67      669.28     43.69 o 
  -2   5  12       26.69       29.42      5.91 o 
  -1   5  12      314.98      300.18     23.07 o 
   0   5  12       61.64       82.79      9.92 o 
   1   5  12        0.64        2.52      7.65 o 
   2   5  12        3.54       -2.71      3.90 o 
   3   5  12       74.94      112.56     12.62 o 
   4   5  12        3.28       11.30     11.42 o 
   5   5  12      284.48      233.96     34.13 o 
   6   5  12       17.33       25.41     12.02 o 
   7   5  12        7.18        7.38     10.01 o 
   8   5  12       16.26       10.19     10.68 o 
   9   5  12        9.08       12.48     14.46 o 
  -9   6  12       12.73       31.02      9.15 o 
  -8   6  12        2.40        6.66     10.79 o 
  -7   6  12        0.02       24.59      8.04 o 
  -6   6  12       53.18       55.00      9.74 o 
  -5   6  12        8.08       13.22      8.77 o 
  -4   6  12        0.25        2.34     10.47 o 
  -3   6  12       10.93       14.11      5.33 o 
  -2   6  12        2.67        0.61      8.56 o 
  -1   6  12       86.95       83.02     10.39 o 
   0   6  12        9.27       13.30      6.56 o 
   1   6  12       29.78       22.97      5.88 o 
   2   6  12       10.62       10.21      8.04 o 
   3   6  12        2.29       14.95     11.29 o 
   4   6  12       13.02       -0.88      9.46 o 
   5   6  12        0.19        4.19     14.60 o 
   6   6  12       13.14       13.64      8.05 o 
   7   6  12       17.51       24.15      8.19 o 
  -7   7  12        2.99       10.81      7.65 o 
  -6   7  12       16.73       17.48      9.90 o 
  -5   7  12       17.14        7.13      8.99 o 
  -4   7  12        6.81       -0.72      5.86 o 
  -3   7  12       90.31       36.31     17.86 o 
  -2   7  12       19.64       17.66      4.96 o 
  -1   7  12       72.68       54.76      9.99 o 
   0   7  12        7.21        2.78      8.91 o 
   1   7  12       13.62        9.63      8.23 o 
   2   7  12        4.25       18.81     11.85 o 
   3   7  12       28.05       36.54     13.17 o 
   4   7  12        1.67        0.74     10.95 o 
   5   7  12       37.86       53.72     27.32 o 
  -3   8  12        0.07        9.10      9.64 o 
  -2   8  12       11.72       11.16      9.20 o 
  -1   8  12        0.11       -5.07      9.55 o 
   0   8  12        0.41        4.73      8.62 o 
   1   8  12        0.00        7.62     11.59 o 
   2   8  12        7.29        4.45     12.30 o 
 -13   0  13       46.56      108.63     36.19 o 
 -11   0  13        1.95       -0.21     13.47 o 
  -9   0  13        0.52        8.28     15.93 o 
  -7   0  13       13.69       20.81     11.60 o 
  -5   0  13      124.84      109.33     16.57 o 
  -3   0  13      377.40      351.12     34.15 o 
  -1   0  13        0.20       12.95      7.86 o 
   1   0  13      420.69      405.89     31.61 o 
   3   0  13      209.91      230.61     19.32 o 
   5   0  13      240.47      232.30     18.26 o 
   7   0  13       77.09       87.54     13.78 o 
   9   0  13        0.02        1.38     15.12 o 
  11   0  13        0.57       16.88     14.16 o 
 -12   1  13        5.62       20.40      9.83 o 
 -11   1  13        9.85       15.62      7.20 o 
 -10   1  13        0.24       11.67     10.41 o 
  -9   1  13        9.57       16.19      5.95 o 
  -8   1  13       99.90       96.75      9.87 o 
  -7   1  13        0.15        4.54      5.91 o 
  -6   1  13       70.78       53.57      7.92 o 
  -5   1  13        2.14       20.89      6.40 o 
  -4   1  13       57.71       56.13      5.87 o 
  -3   1  13      491.99      467.66     23.40 o 
  -2   1  13      119.28      107.08      8.32 o 
  -1   1  13      686.56      682.83     36.17 o 
   0   1  13       60.18       66.95      6.00 o 
   1   1  13        8.98        6.52      5.66 o 
   2   1  13       15.16       20.34      4.85 o 
   3   1  13        8.21        9.33      4.08 o 
   4   1  13      393.95      377.03     19.56 o 
   5   1  13     1563.83     1769.89     84.47 o 
   6   1  13        0.87        9.57      4.44 o 
   7   1  13      129.64      121.81     11.31 o 
   8   1  13       47.32       38.12      8.93 o 
   9   1  13      102.36       94.68     12.66 o 
  10   1  13       33.65       51.03     10.42 o 
  11   1  13      233.92      192.40     24.47 o 
 -12   2  13        0.25        6.57      9.75 o 
 -11   2  13        0.39       -4.79     10.29 o 
 -10   2  13        7.97       25.44     12.31 o 
  -9   2  13       68.38       80.61     13.51 o 
  -8   2  13      159.78      166.97     13.21 o 
  -7   2  13       35.82       35.40     12.35 o 
  -6   2  13        1.04        6.93      7.28 o 
  -5   2  13      167.01      163.77     14.98 o 
  -4   2  13      172.23      183.37     13.83 o 
  -3   2  13      381.46      342.61     17.11 o 
  -2   2  13        3.20        9.93      6.49 o 
  -1   2  13       41.57       38.62      5.25 o 
   0   2  13        0.27       -0.45      4.10 o 
   1   2  13       11.38       13.26      5.08 o 
   2   2  13        1.20       -5.71      6.73 o 
   3   2  13        0.80       12.05      8.79 o 
   4   2  13       86.99       99.31     12.90 o 
   5   2  13       96.81      113.68     12.34 o 
   6   2  13      616.65      628.14     48.77 o 
   7   2  13       51.85       63.62     10.80 o 
   8   2  13        9.77        5.40      5.88 o 
   9   2  13       87.54       81.96     11.77 o 
  10   2  13       37.32       34.03     14.05 o 
 -12   3  13        5.10       13.66      7.61 o 
 -11   3  13       20.45       22.30     10.08 o 
 -10   3  13        0.29        0.22     10.10 o 
  -9   3  13        0.94       27.18     10.59 o 
  -8   3  13       70.67       61.26      8.84 o 
  -7   3  13        1.46       13.46      9.37 o 
  -6   3  13        2.79       10.05      9.05 o 
  -5   3  13        0.07       -4.08      4.76 o 
  -4   3  13      351.81      296.93     26.30 o 
  -3   3  13     1015.06      978.55     52.72 o 
  -2   3  13        1.17       -0.11      4.90 o 
  -1   3  13      242.31      240.75     12.99 o 
   0   3  13       84.29       68.48      8.12 o 
   1   3  13      129.65      163.63     17.43 o 
   2   3  13      116.18      133.53     14.84 o 
   3   3  13      506.61      490.24     27.89 o 
   4   3  13      382.19      408.73     25.65 o 
   5   3  13     1134.77     1151.45    111.47 o 
   6   3  13        0.78       21.31      8.98 o 
   7   3  13        3.04        5.05     11.17 o 
   8   3  13       83.35       91.87     13.74 o 
   9   3  13       15.42        9.39     13.09 o 
  10   3  13       43.39       41.57     13.23 o 
 -11   4  13        2.09        9.57     11.34 o 
 -10   4  13        9.23        4.52     10.36 o 
  -9   4  13       19.67       31.21      8.79 o 
  -8   4  13       52.13       55.97     10.46 o 
  -7   4  13        2.55       24.79     10.05 o 
  -6   4  13       13.07       22.28     11.01 o 
  -5   4  13        2.64       -2.56      8.93 o 
  -4   4  13       19.16       27.08      8.37 o 
  -3   4  13        0.08        3.37      6.00 o 
  -2   4  13        1.84        1.35      5.20 o 
  -1   4  13      146.41      145.36     12.75 o 
   0   4  13        7.52       12.67      5.42 o 
   1   4  13       34.58       43.50      9.72 o 
   2   4  13        6.96        9.91      9.36 o 
   3   4  13        6.30        5.95     10.22 o 
   4   4  13       46.76       59.42     10.35 o 
   5   4  13        2.30        5.15     13.78 o 
   6   4  13       26.95       44.91     10.04 o 
   7   4  13        4.70       11.16     11.48 o 
   8   4  13       13.34       -4.24     11.91 o 
   9   4  13       23.99       36.58      9.02 o 
 -10   5  13        2.49       17.03      8.41 o 
  -9   5  13        2.81        6.17     11.26 o 
  -8   5  13        0.08        7.87     11.70 o 
  -7   5  13        4.51       -0.21     10.64 o 
  -6   5  13       49.47       40.92     13.51 o 
  -5   5  13       58.09       83.54     11.69 o 
  -4   5  13      154.25      114.51      8.52 o 
  -3   5  13       95.23       98.20     10.37 o 
  -2   5  13        5.50       -6.45      7.15 o 
  -1   5  13       20.23       20.32      8.17 o 
   0   5  13       88.03       84.64      9.77 o 
   1   5  13        5.45        4.11      6.34 o 
   2   5  13       32.15       77.87      9.01 o 
   3   5  13       17.11       23.88      7.73 o 
   4   5  13        2.31        3.93     10.54 o 
   5   5  13       56.82       53.18     13.28 o 
   6   5  13        2.06       -3.51     11.52 o 
   7   5  13        0.68       -9.57     11.44 o 
   8   5  13       10.05       -4.32      9.81 o 
  -8   6  13        4.27       -2.03     10.63 o 
  -7   6  13       26.61       36.47      9.10 o 
  -6   6  13       13.19       16.76      7.75 o 
  -5   6  13       11.59       14.60      8.79 o 
  -4   6  13        1.43        6.24      5.09 o 
  -3   6  13       85.78       66.76     13.08 o 
  -2   6  13       64.29       44.99      9.47 o 
  -1   6  13       11.04       17.40      7.18 o 
   0   6  13       17.17       19.17      9.80 o 
   1   6  13        7.73       11.91      7.54 o 
   2   6  13        1.63        5.78      7.21 o 
   3   6  13        6.05       19.93      8.10 o 
   4   6  13        6.84       14.13      9.41 o 
   5   6  13       28.05       41.10      9.25 o 
   6   6  13        1.26       -2.59      9.07 o 
   7   6  13        5.19       -2.08      9.25 o 
  -6   7  13       12.18        0.61      7.76 o 
  -5   7  13       12.12       13.41      8.63 o 
  -4   7  13       26.19       13.73      7.08 o 
  -3   7  13        0.37       -0.49      5.53 o 
  -2   7  13        0.16        3.98      9.43 o 
  -1   7  13        6.43        5.00     10.83 o 
   0   7  13        4.45       11.95      7.76 o 
   1   7  13        0.09        1.98     12.18 o 
   2   7  13       23.20       44.48     11.09 o 
   3   7  13        6.27       18.72     13.72 o 
   4   7  13        0.16        5.41      9.72 o 
   5   7  13       14.55       24.19     11.41 o 
  -1   8  13        0.35        1.94     14.01 o 
   0   8  13        0.99       30.23     21.02 o 
 -12   0  14       35.77       59.88     19.07 o 
 -10   0  14      256.38      172.01     35.23 o 
  -8   0  14      141.76      145.46     14.87 o 
  -6   0  14        3.11       19.06     10.08 o 
  -2   0  14      685.49      622.09     54.28 o 
   0   0  14      375.05      376.21     23.93 o 
   2   0  14       48.06       34.92      7.63 o 
   4   0  14      921.00      926.96     67.61 o 
   6   0  14      214.06      192.38     18.76 o 
   8   0  14        6.03       24.24     15.86 o 
  10   0  14        1.51        6.77     12.08 o 
 -12   1  14        0.18      -11.69     12.22 o 
 -11   1  14        2.91        8.14     10.08 o 
 -10   1  14       32.04       33.72      8.71 o 
  -9   1  14       52.71       43.36     12.77 o 
  -8   1  14       78.37      108.13     12.05 o 
  -7   1  14      108.84      119.98     11.86 o 
  -6   1  14       73.66       65.77      8.44 o 
  -5   1  14       82.88       78.68      9.18 o 
  -4   1  14       30.49       26.72      5.48 o 
  -3   1  14       31.78       30.06      5.52 o 
  -2   1  14      340.80      310.36     20.78 o 
  -1   1  14       60.59       52.59      8.76 o 
   0   1  14      283.96      290.39     13.84 o 
   1   1  14        0.85        8.24      4.37 o 
   2   1  14      187.97      233.59     14.14 o 
   3   1  14       12.09        9.80      4.83 o 
   4   1  14      392.74      429.65     22.90 o 
   5   1  14       16.92       16.69      6.56 o 
   6   1  14      201.55      166.78     17.53 o 
   7   1  14       92.88      115.94     10.01 o 
   8   1  14      353.23      267.29     31.69 o 
   9   1  14       58.91       59.43     10.26 o 
  10   1  14      190.51      155.08     22.35 o 
 -12   2  14       27.53       44.43     10.33 o 
 -11   2  14       19.52       20.42     11.88 o 
 -10   2  14       78.10       75.82     11.26 o 
  -9   2  14       59.83       62.02     11.48 o 
  -8   2  14       62.83       13.25     13.46 o 
  -7   2  14        9.23       15.70      8.24 o 
  -6   2  14      104.69      116.95     10.78 o 
  -5   2  14      216.02      196.94     13.72 o 
  -4   2  14      672.30      738.94     33.71 o 
  -3   2  14      165.88      124.70     14.22 o 
  -2   2  14      677.73      621.88     29.33 o 
  -1   2  14      820.60      792.70     38.91 o 
   0   2  14        9.21        6.70      5.18 o 
   1   2  14      607.69      534.71     42.07 o 
   2   2  14       17.97       30.44      6.65 o 
   3   2  14      203.58      211.81     13.70 o 
   4   2  14      122.73      151.68     12.02 o 
   5   2  14      237.85      211.25     16.02 o 
   6   2  14        0.91       15.19     10.42 o 
   7   2  14       25.66       31.64      9.47 o 
   8   2  14        4.15       16.87     11.66 o 
   9   2  14        1.18       12.78     11.17 o 
  10   2  14       12.38        7.95     12.84 o 
 -11   3  14       19.31       33.59     12.23 o 
 -10   3  14       19.31       14.24     10.69 o 
  -9   3  14      150.90      118.41     17.06 o 
  -8   3  14       38.42       47.19     14.09 o 
  -7   3  14      154.31      163.41     10.50 o 
  -6   3  14       63.75       70.84     10.79 o 
  -5   3  14        3.16       14.71      7.53 o 
  -4   3  14       35.05       35.56      6.45 o 
  -3   3  14        8.74        4.06      6.05 o 
  -2   3  14       31.90       27.99      6.33 o 
  -1   3  14       11.00       20.59      7.36 o 
   0   3  14      763.49      752.69     38.64 o 
   1   3  14       74.00       91.52     12.21 o 
   2   3  14       97.40       89.02     11.95 o 
   3   3  14       88.79      139.82     13.56 o 
   4   3  14        0.24       -0.66     11.42 o 
   5   3  14        6.95        1.84      8.79 o 
   6   3  14       98.45      106.72     13.51 o 
   7   3  14      135.58      142.74     18.90 o 
   8   3  14      105.82      103.39     16.23 o 
   9   3  14      115.71      128.16     20.30 o 
  10   3  14       22.02       26.86     11.21 o 
 -11   4  14        0.11        3.11     11.89 o 
 -10   4  14        0.37       10.94     12.37 o 
  -9   4  14        0.17        9.98      8.80 o 
  -8   4  14        0.01        8.86      9.21 o 
  -7   4  14       28.23       52.25     13.35 o 
  -6   4  14       24.90       30.74     10.17 o 
  -5   4  14       89.17      100.79      9.77 o 
  -4   4  14        0.55       11.78      5.19 o 
  -3   4  14      301.96      293.84     17.78 o 
  -2   4  14      105.17      119.40     12.48 o 
  -1   4  14       40.36       60.04      7.88 o 
   0   4  14       23.77       32.77      6.65 o 
   1   4  14       11.33       17.21      7.74 o 
   2   4  14        2.38        6.82      8.93 o 
   3   4  14       68.87       96.10     11.44 o 
   4   4  14        0.03       13.30     10.08 o 
   5   4  14      101.70       97.16     13.97 o 
   6   4  14        6.90       -3.96     10.86 o 
   7   4  14        6.50       21.12     15.33 o 
   8   4  14        0.44        6.76     12.90 o 
   9   4  14       14.08       29.79     10.42 o 
 -10   5  14        0.19       14.62     13.79 o 
  -9   5  14       17.81       20.89      8.97 o 
  -8   5  14        1.81       28.80      9.07 o 
  -7   5  14       13.59       20.00     10.88 o 
  -6   5  14        5.35       14.41      9.44 o 
  -5   5  14        4.67       22.57      8.26 o 
  -4   5  14       19.05       20.72      6.14 o 
  -3   5  14        1.08        9.98      6.04 o 
  -2   5  14       27.72       30.12      6.65 o 
  -1   5  14       95.02      113.41      9.35 o 
   0   5  14       18.22       31.16      7.18 o 
   1   5  14       17.23       25.32      7.38 o 
   2   5  14        0.17        6.64      9.57 o 
   3   5  14       71.51       85.62     12.32 o 
   4   5  14       55.08       77.84     12.46 o 
   5   5  14       55.18       59.66     13.31 o 
   6   5  14        1.33        9.25     12.37 o 
   7   5  14        6.74       12.10      9.14 o 
   8   5  14        0.34       22.71      7.69 o 
  -8   6  14        0.09      -10.28      9.94 o 
  -7   6  14        8.33       11.21     10.86 o 
  -6   6  14        8.33       14.21     10.33 o 
  -5   6  14        0.59        3.80      9.94 o 
  -4   6  14       49.55       42.33      8.26 o 
  -3   6  14       49.28       51.53     10.28 o 
  -2   6  14        5.80       20.04      9.31 o 
  -1   6  14       26.25       15.97      8.31 o 
   0   6  14       16.78       16.96      6.27 o 
   1   6  14        0.37       -0.07      5.63 o 
   2   6  14       26.30       34.64      8.64 o 
   3   6  14       24.56       21.68      8.34 o 
   4   6  14        0.71       15.95     10.17 o 
   5   6  14        9.72       15.83     11.61 o 
   6   6  14        0.57        5.49      8.01 o 
  -6   7  14       11.02       20.90      7.82 o 
  -5   7  14       17.34       31.31     11.09 o 
  -4   7  14        0.16       -3.63      8.13 o 
  -3   7  14        0.09      -15.29     11.53 o 
  -2   7  14       23.02       21.85      7.99 o 
  -1   7  14        6.76        9.65      6.25 o 
   0   7  14        4.67        9.67      9.20 o 
   1   7  14        0.26        5.37     10.84 o 
   2   7  14        2.23        7.17     10.92 o 
   3   7  14        7.76        8.76     11.94 o 
   4   7  14        0.02        6.54     10.42 o 
 -11   0  15       11.97       12.63     12.34 o 
  -9   0  15       70.73       60.14     14.63 o 
  -7   0  15        9.30       27.60      8.73 o 
  -5   0  15      217.01      228.50     20.26 o 
  -3   0  15       60.20       42.88      9.36 o 
  -1   0  15       86.47       78.28     11.38 o 
   1   0  15      164.52      179.39     20.55 o 
   3   0  15      194.96      174.66     18.10 o 
   5   0  15        0.65       -3.35     10.42 o 
   7   0  15      161.16      130.15     19.81 o 
   9   0  15       42.61       24.11     14.24 o 
 -12   1  15        4.10       20.10      9.61 o 
 -11   1  15        1.80       11.07      9.84 o 
 -10   1  15       24.66       18.87      7.17 o 
  -9   1  15      155.74      115.57     23.12 o 
  -8   1  15        1.11        5.64      7.64 o 
  -7   1  15      460.69      453.54     34.55 o 
  -6   1  15        2.17       13.58      7.02 o 
  -5   1  15        3.01       -4.86      7.98 o 
  -4   1  15      386.87      332.17     17.82 o 
  -3   1  15       75.94       67.21      7.72 o 
  -2   1  15      279.45      287.19     15.66 o 
  -1   1  15      150.78      164.00     17.80 o 
   0   1  15       15.15       17.90      5.86 o 
   1   1  15       41.31       47.42      7.41 o 
   2   1  15       17.43       20.83      6.39 o 
   3   1  15      162.81      166.40     14.81 o 
   4   1  15       18.15        7.90      5.30 o 
   5   1  15      670.47      649.91     44.97 o 
   6   1  15       81.33       78.28     10.50 o 
   7   1  15      116.41      103.21     23.51 o 
   8   1  15       24.75       31.26      7.90 o 
   9   1  15      179.36      150.95     24.15 o 
  10   1  15       25.23       22.10      9.51 o 
 -12   2  15        4.22       -0.91     10.05 o 
 -11   2  15       17.98       37.92      9.41 o 
 -10   2  15       31.78       33.08     10.34 o 
  -9   2  15       20.52       41.10     10.31 o 
  -8   2  15        0.02        7.51      7.01 o 
  -7   2  15       11.31        8.53      7.56 o 
  -6   2  15       10.16       20.86      7.16 o 
  -5   2  15      203.45      210.45     13.07 o 
  -4   2  15      762.27      795.98     37.43 o 
  -3   2  15      152.27      191.40     12.88 o 
  -2   2  15      899.73      927.03     40.52 o 
  -1   2  15       30.70       49.77      8.18 o 
   0   2  15       31.50       27.47      5.79 o 
   1   2  15      110.42      117.50     13.05 o 
   2   2  15      242.16      230.02     14.14 o 
   3   2  15      168.40      168.48     11.59 o 
   4   2  15      400.81      373.94     25.69 o 
   5   2  15       48.62       58.22     11.26 o 
   6   2  15        4.97       13.77      9.99 o 
   7   2  15       12.86       32.98     10.12 o 
   8   2  15       14.53        5.79     16.16 o 
   9   2  15        2.44       12.11     13.64 o 
  10   2  15       29.76       46.87     14.87 o 
 -11   3  15       13.91       32.04     10.35 o 
 -10   3  15       58.65       60.15     13.49 o 
  -9   3  15       30.76       35.14     10.38 o 
  -8   3  15        0.02       -0.83     11.86 o 
  -7   3  15       84.98      101.05     12.91 o 
  -6   3  15       91.93      107.31      9.78 o 
  -5   3  15        0.42       13.25      9.22 o 
  -4   3  15      580.26      552.68     31.66 o 
  -3   3  15      361.20      334.42     18.87 o 
  -2   3  15       11.22       25.09      6.94 o 
  -1   3  15      380.89      394.59     19.31 o 
   0   3  15       83.08       89.43     10.54 o 
   1   3  15       90.92      113.64     12.38 o 
   2   3  15       40.64       38.20      9.44 o 
   3   3  15      157.11      173.87     12.84 o 
   4   3  15       39.70       42.10      9.45 o 
   5   3  15        0.61       11.20     13.32 o 
   6   3  15      232.07      222.61     31.34 o 
   7   3  15       41.81       39.29     12.34 o 
   8   3  15       72.47       87.59     15.62 o 
   9   3  15       81.83      104.01     17.32 o 
 -10   4  15       28.47       28.50      9.95 o 
  -9   4  15        0.68       14.56      9.23 o 
  -8   4  15       19.63       14.50     10.32 o 
  -7   4  15        0.19        4.15     10.26 o 
  -6   4  15       59.95       80.69     11.93 o 
  -5   4  15        0.00        0.49      7.48 o 
  -4   4  15      440.81      440.42     27.78 o 
  -3   4  15      211.93      199.83     13.88 o 
  -2   4  15      553.83      579.63     34.82 o 
  -1   4  15       25.17       22.80      6.63 o 
   0   4  15       74.36       81.09     11.08 o 
   1   4  15        0.43       -4.61     11.25 o 
   2   4  15      104.29      125.77     11.21 o 
   3   4  15       22.61       39.52      9.77 o 
   4   4  15      200.36      194.33     20.88 o 
   5   4  15       59.55       92.51     13.97 o 
   6   4  15       14.46        8.39     10.75 o 
   7   4  15        1.74       11.79     10.49 o 
   8   4  15        1.30        6.47     14.52 o 
  -9   5  15       12.05        3.00      7.94 o 
  -8   5  15        0.40       -1.86     10.53 o 
  -7   5  15       12.72       35.63     10.94 o 
  -6   5  15       80.87      104.21     13.90 o 
  -5   5  15        0.39       -6.37     11.64 o 
  -4   5  15       51.91       56.26      8.98 o 
  -3   5  15       35.39       36.00      8.62 o 
  -2   5  15       58.17       40.16      9.40 o 
  -1   5  15       64.35       78.11     11.27 o 
   0   5  15       97.83       79.02     10.65 o 
   1   5  15       15.01       22.94     10.20 o 
   2   5  15        0.19        4.27      8.80 o 
   3   5  15        5.11        5.67     10.70 o 
   4   5  15       18.53       26.90      9.87 o 
   5   5  15        0.25       14.93      8.89 o 
   6   5  15       40.31       49.98     10.35 o 
   7   5  15        0.05       11.02      9.90 o 
  -7   6  15        0.85       13.99     10.51 o 
  -6   6  15       11.88       19.89      8.98 o 
  -5   6  15       13.29        7.71      7.30 o 
  -4   6  15       45.86       22.27      8.10 o 
  -3   6  15        1.92       -0.67      6.34 o 
  -2   6  15       69.80       54.48      9.17 o 
  -1   6  15       16.78       23.25      7.63 o 
   0   6  15       15.56       18.64      5.92 o 
   1   6  15       12.82       27.09      9.03 o 
   2   6  15       48.02       44.65      9.63 o 
   3   6  15        3.74       17.65     10.83 o 
   4   6  15       76.04       57.06     13.20 o 
   5   6  15        8.06        1.07      9.28 o 
   6   6  15       47.89       30.93     10.27 o 
  -5   7  15        0.42       14.28      7.47 o 
  -4   7  15        4.71        8.66      9.30 o 
  -3   7  15       13.29       21.30      9.79 o 
  -2   7  15        2.05       10.22      7.42 o 
  -1   7  15       19.22       21.58      7.79 o 
   0   7  15        3.46       -6.62     10.31 o 
   1   7  15        9.54        4.19     10.88 o 
   2   7  15        0.03       21.14      8.91 o 
   3   7  15        3.00        8.35      9.30 o 
 -12   0  16        0.09       16.17     14.03 o 
 -10   0  16        0.00        4.46      9.15 o 
  -8   0  16       15.68       30.90     15.80 o 
  -6   0  16        0.83       21.59      8.08 o 
  -4   0  16      208.26      243.43     25.03 o 
  -2   0  16     1392.49     1513.23     93.56 o 
   0   0  16       99.35      131.76     19.82 o 
   2   0  16      155.87      188.35     21.75 o 
   4   0  16      342.55      321.47     31.04 o 
   6   0  16       27.11       18.39     14.91 o 
   8   0  16      198.97      163.37     37.07 o 
  10   0  16      298.27      357.07     80.49 o 
 -12   1  16       31.42       30.36     11.97 o 
 -11   1  16        0.73        6.76      9.23 o 
 -10   1  16       46.09       42.54     14.89 o 
  -9   1  16       16.18       18.21      7.43 o 
  -8   1  16      105.89       73.30     12.18 o 
  -7   1  16       46.14       56.12     10.23 o 
  -6   1  16        0.08       13.77      8.04 o 
  -5   1  16       50.58       47.25     10.13 o 
  -4   1  16     1501.88     1685.92     85.71 o 
  -3   1  16       15.80       17.28      7.07 o 
  -2   1  16        7.25        5.92      5.75 o 
  -1   1  16       42.73       39.27      6.68 o 
   0   1  16        3.88        5.71      5.98 o 
   1   1  16       68.62       97.43     10.65 o 
   2   1  16       56.91       39.74      6.67 o 
   3   1  16       13.93       14.09      6.73 o 
   5   1  16       56.96       73.46     10.26 o 
   6   1  16       18.39        6.87     10.14 o 
   7   1  16        0.47        5.50      5.57 o 
   8   1  16       10.90       33.00      9.22 o 
   9   1  16        1.35       10.56     11.80 o 
 -11   2  16        0.01       30.48      9.74 o 
 -10   2  16        0.29       24.18     15.40 o 
  -9   2  16        6.83       29.83     11.72 o 
  -8   2  16        3.50       13.15      7.27 o 
  -7   2  16        0.90       -8.84      6.85 o 
  -6   2  16        0.31       10.75      6.50 o 
  -5   2  16       14.25       17.82      7.46 o 
  -4   2  16      153.40      155.93     10.83 o 
  -3   2  16      440.65      445.88     30.81 o 
  -2   2  16      724.53      725.51     35.66 o 
  -1   2  16       16.17       26.21      6.00 o 
   0   2  16      295.78      302.41     15.02 o 
   1   2  16      114.26      123.56     11.88 o 
   2   2  16      313.03      313.72     20.52 o 
   3   2  16      130.53      140.95     12.45 o 
   4   2  16      428.69      454.75     30.44 o 
   5   2  16        1.20       -4.65      9.57 o 
   6   2  16       93.63      119.08     16.50 o 
   7   2  16       44.58       60.76     10.89 o 
   8   2  16       31.35       44.34     11.38 o 
   9   2  16       28.35       35.68     11.48 o 
 -11   3  16        3.26        8.29      9.68 o 
 -10   3  16       15.59       19.29      8.43 o 
  -9   3  16       44.24       44.34     16.23 o 
  -8   3  16       10.61       31.74     11.65 o 
  -7   3  16       29.88       42.65      9.97 o 
  -6   3  16       99.28       88.75     11.49 o 
  -5   3  16       74.37       84.63     12.14 o 
  -4   3  16      219.66      225.17     14.74 o 
  -3   3  16        3.83        8.38      9.62 o 
  -2   3  16       17.48       18.29      6.84 o 
  -1   3  16       66.22       75.60     10.30 o 
   0   3  16       10.69       15.13      6.70 o 
   1   3  16        0.66        5.72     10.52 o 
   2   3  16       10.70       21.10     10.28 o 
   3   3  16      110.72      143.13     12.16 o 
   4   3  16        4.74       18.41      8.39 o 
   5   3  16       40.90       57.97     12.07 o 
   6   3  16        9.20       -5.50     13.99 o 
   7   3  16       10.32       26.23     10.37 o 
   8   3  16        3.41       12.58     12.05 o 
   9   3  16        2.54        5.47     10.08 o 
 -10   4  16        0.00       -9.65      9.86 o 
  -9   4  16       29.21       27.13      9.33 o 
  -8   4  16       14.52       31.82     13.68 o 
  -7   4  16        5.65       14.28     11.05 o 
  -6   4  16        1.25       17.46     11.69 o 
  -5   4  16      111.02       96.57     11.60 o 
  -4   4  16       14.15       13.34      7.26 o 
  -3   4  16       50.69       74.58     10.66 o 
  -2   4  16        8.10        8.80      8.74 o 
  -1   4  16       19.96       35.38      8.03 o 
   0   4  16       64.59       63.38     10.29 o 
   1   4  16      112.31      130.72     11.77 o 
   2   4  16      139.04      154.98     11.67 o 
   3   4  16       10.82       27.57      9.58 o 
   4   4  16      106.34       91.52     15.88 o 
   5   4  16      106.56       88.89     17.21 o 
   6   4  16       77.34       67.19     13.40 o 
   7   4  16        5.19       11.81     12.81 o 
   8   4  16        0.81       11.59     11.14 o 
  -9   5  16        5.46       14.30      8.65 o 
  -8   5  16        0.09       -0.37      9.46 o 
  -7   5  16        0.69       -2.38     10.33 o 
  -6   5  16        0.53       -4.43      9.50 o 
  -5   5  16        3.43       15.40     12.94 o 
  -4   5  16        1.64        3.18      7.10 o 
  -3   5  16       42.94       57.76      9.91 o 
  -2   5  16        1.87       14.41      7.25 o 
  -1   5  16       47.73       52.09     10.74 o 
   0   5  16       17.71       19.60      8.83 o 
   1   5  16       20.76       20.35     10.73 o 
   2   5  16        2.19       15.38      9.05 o 
   3   5  16        0.90       16.80      8.97 o 
   4   5  16        1.22        4.97      9.81 o 
   5   5  16        7.82        4.31     11.00 o 
   6   5  16        1.22        8.44      9.58 o 
   7   5  16        1.11        6.48     10.03 o 
  -7   6  16        3.14       -1.37      8.46 o 
  -6   6  16        0.06       16.38      9.39 o 
  -5   6  16        9.20        5.02      8.11 o 
  -4   6  16        3.48        7.90     12.24 o 
  -3   6  16        0.23       18.65      8.96 o 
  -2   6  16        3.37        2.46      7.79 o 
  -1   6  16        3.29       -0.82      7.51 o 
   0   6  16        0.27       15.56      9.90 o 
   1   6  16       26.56       36.52      8.26 o 
   2   6  16        3.16        9.22      9.77 o 
   3   6  16        0.12       16.69      9.81 o 
   4   6  16        5.63       -2.20      7.93 o 
   5   6  16       21.85       17.52      7.16 o 
  -4   7  16       12.93        7.23      7.53 o 
  -3   7  16       16.76       -4.74      9.46 o 
  -2   7  16        0.37      -12.71      6.53 o 
  -1   7  16       23.19       18.56      7.33 o 
   0   7  16        1.02        7.23     11.37 o 
   1   7  16        0.27       10.47      9.95 o 
   2   7  16        5.40       12.48      9.89 o 
 -11   0  17        6.08       26.44     10.00 o 
  -9   0  17        4.72       -2.17     15.29 o 
  -7   0  17        0.69        3.64     13.39 o 
  -5   0  17       56.54       73.30     13.82 o 
  -1   0  17        0.21        4.55      9.38 o 
   1   0  17       23.51       16.76      9.71 o 
   3   0  17        0.01       13.27     13.54 o 
   5   0  17        0.30        3.40      7.76 o 
   7   0  17       12.76       15.11     13.31 o 
   9   0  17       74.36      136.09     33.56 o 
 -11   1  17       10.38       12.87      9.40 o 
 -10   1  17        0.09        3.55     10.99 o 
  -9   1  17       16.03       35.56      7.42 o 
  -8   1  17       25.04       29.60      8.04 o 
  -7   1  17        7.08        2.14      7.11 o 
  -6   1  17        0.88       12.32      7.76 o 
  -5   1  17      270.49      191.70     26.50 o 
  -4   1  17       85.32      102.24     11.36 o 
  -3   1  17       10.00       15.98      8.17 o 
  -2   1  17       25.75       28.30      6.68 o 
  -1   1  17      213.05      208.72     15.43 o 
   0   1  17       36.22       27.84      6.72 o 
   1   1  17      205.17      213.13     15.17 o 
   2   1  17      130.52      135.11     11.93 o 
   3   1  17        0.48       11.75      8.47 o 
   4   1  17      325.02      303.73     20.32 o 
   5   1  17        4.61       -3.73      9.41 o 
   7   1  17       74.23       62.64     10.76 o 
   8   1  17        7.94        4.06     10.03 o 
   9   1  17       59.09       69.74     14.70 o 
 -11   2  17       35.80       33.50      9.01 o 
 -10   2  17       74.72       70.72     12.54 o 
  -9   2  17       33.43       56.93     10.72 o 
  -8   2  17      136.64       82.03     25.77 o 
  -7   2  17        1.26       -7.29      8.24 o 
  -6   2  17       11.28       18.78      6.99 o 
  -5   2  17        0.00        5.32      8.87 o 
  -4   2  17      168.88      164.13     11.33 o 
  -3   2  17      283.26      249.63     19.95 o 
  -2   2  17       27.01       20.56      7.11 o 
  -1   2  17      137.26      154.59     10.97 o 
   0   2  17        8.13        9.28      8.16 o 
   1   2  17      159.14      153.22     12.34 o 
   2   2  17        0.01        6.49      9.13 o 
   3   2  17        4.48        9.30     10.57 o 
   4   2  17        4.41       -6.96     11.89 o 
   5   2  17        3.63        1.76     10.65 o 
   6   2  17       28.67       16.06      8.93 o 
   7   2  17       31.94       47.43     10.37 o 
   8   2  17      152.04       98.54     20.64 o 
   9   2  17       46.93       58.11     12.22 o 
 -10   3  17        0.00       -9.02     10.60 o 
  -9   3  17        6.76        3.01     11.00 o 
  -8   3  17       10.32       24.22      9.72 o 
  -7   3  17        0.93       -0.71     12.79 o 
  -6   3  17        0.42        8.34      4.80 o 
  -5   3  17       77.28       92.53      8.74 o 
  -4   3  17      136.81      154.60     12.86 o 
  -3   3  17       44.73       36.04      8.05 o 
  -2   3  17       22.53       29.56      6.56 o 
  -1   3  17        5.21       19.09      6.93 o 
   0   3  17       47.88       38.04      8.99 o 
   1   3  17        1.64        5.33      9.67 o 
   2   3  17      121.32      129.28      9.53 o 
   3   3  17       68.76      116.12     14.02 o 
   4   3  17      311.55      279.58     45.34 o 
   5   3  17       20.21       34.26     10.98 o 
   6   3  17       13.82       44.92      9.98 o 
   7   3  17        0.41        5.66     12.01 o 
   8   3  17       14.08       24.37      9.58 o 
  -9   4  17       55.63       52.13     10.64 o 
  -8   4  17        6.42       13.35      9.41 o 
  -7   4  17        1.95      -15.08     12.41 o 
  -6   4  17       11.99        9.86     11.50 o 
  -5   4  17        2.01       13.08      9.20 o 
  -4   4  17       70.65       80.02      8.91 o 
  -3   4  17        0.08        9.05      6.68 o 
  -2   4  17        1.51       13.31      7.98 o 
  -1   4  17      105.26       99.91      6.89 o 
   0   4  17       11.42       11.39     10.09 o 
   1   4  17       62.03       80.70     11.43 o 
   2   4  17        3.21       15.14     11.10 o 
   3   4  17       25.65       34.52     11.99 o 
   4   4  17       36.09       49.28     14.91 o 
   5   4  17       35.35       35.84     10.08 o 
   6   4  17        9.42       23.50     10.10 o 
   7   4  17       21.99       25.57     10.81 o 
  -8   5  17        0.07       -9.49     11.16 o 
  -7   5  17        2.82       -0.85     10.57 o 
  -6   5  17        1.95        7.65     10.92 o 
  -5   5  17        5.16       10.96      9.96 o 
  -4   5  17       31.35       43.50      6.97 o 
  -3   5  17        0.01        4.05      6.40 o 
  -2   5  17        0.90        9.43      8.70 o 
  -1   5  17        2.94        8.93      8.03 o 
   0   5  17       14.13       19.64      9.17 o 
   1   5  17       13.33        8.65      9.69 o 
   2   5  17       22.08       40.64      9.11 o 
   3   5  17       37.76       43.52     13.13 o 
   4   5  17       10.59        5.89     12.04 o 
   5   5  17        2.52      -11.89     11.14 o 
   6   5  17       38.85       31.31      8.34 o 
  -6   6  17       10.35       13.00      7.95 o 
  -5   6  17        1.86        7.60      8.73 o 
  -4   6  17       12.76       13.01      6.22 o 
  -3   6  17        0.09        2.30      6.71 o 
  -2   6  17       15.60       13.00      7.21 o 
  -1   6  17        5.63        5.02      8.86 o 
   0   6  17        0.75       13.82     10.66 o 
   1   6  17        0.18        2.96      9.24 o 
   2   6  17        5.60       10.36      8.00 o 
   3   6  17        1.80        0.34      9.40 o 
   4   6  17       11.81       21.25      6.97 o 
  -1   7  17        1.91      -19.07     21.52 o 
 -10   0  18       71.75       49.54     20.35 o 
  -8   0  18      184.86      156.84     31.38 o 
  -6   0  18        1.52        7.78     13.94 o 
  -4   0  18      560.56      570.63     48.08 o 
  -2   0  18      381.26      377.66     33.04 o 
   0   0  18       31.33       42.98      9.69 o 
   2   0  18       45.80       42.72     11.08 o 
   4   0  18       99.80       88.04     15.47 o 
   6   0  18       32.96       40.54     13.57 o 
   8   0  18      174.45      223.69     53.20 o 
 -11   1  18        1.90        5.12      8.56 o 
 -10   1  18       16.47       29.24      9.67 o 
  -9   1  18        0.18       17.29      9.21 o 
  -8   1  18        3.87        0.36      8.38 o 
  -7   1  18        3.06       -0.39      7.46 o 
  -6   1  18       18.59       14.03      7.42 o 
  -5   1  18       27.26       44.95      8.47 o 
  -4   1  18      138.26      141.84     10.21 o 
  -3   1  18      119.52      109.73     10.50 o 
  -2   1  18       50.45       41.11      9.09 o 
  -1   1  18      202.71      185.57     12.58 o 
   0   1  18      119.67      119.64     10.57 o 
   1   1  18      112.87      121.04     16.17 o 
   2   1  18      311.55      263.27     16.69 o 
   3   1  18        8.15       12.39      6.66 o 
   4   1  18       30.56       46.03      9.49 o 
   5   1  18       34.12       63.03     12.06 o 
   6   1  18       63.89       47.35     12.42 o 
   7   1  18       56.18       44.39     10.99 o 
   8   1  18       80.37       54.38     12.35 o 
 -10   2  18        9.13       13.82     11.58 o 
  -9   2  18        7.13       31.88     13.08 o 
  -8   2  18       74.60       36.37     18.36 o 
  -7   2  18       47.32       50.43      7.61 o 
  -6   2  18       21.98       22.51      7.66 o 
  -5   2  18      290.97      303.08     18.65 o 
  -4   2  18      190.17      195.22     17.14 o 
  -3   2  18      153.57      142.86     11.85 o 
  -2   2  18      227.80      230.85     15.43 o 
  -1   2  18       51.12       69.91     11.05 o 
   0   2  18        0.99        4.61      7.74 o 
   1   2  18       20.21       15.48      6.10 o 
   2   2  18        3.35       32.19     10.28 o 
   3   2  18       15.78       30.63      8.69 o 
   4   2  18        0.45        1.30      9.45 o 
   5   2  18        8.36        7.56     10.90 o 
   6   2  18       13.90       45.27     11.43 o 
   7   2  18        0.42        8.64     12.71 o 
   8   2  18       62.68       56.07     16.00 o 
 -10   3  18        9.35       21.91      9.68 o 
  -9   3  18        0.77       15.40      8.98 o 
  -8   3  18        0.01        3.66      9.68 o 
  -7   3  18        0.01        9.13     11.02 o 
  -6   3  18       12.44       19.18      8.35 o 
  -5   3  18       93.33       73.04     12.74 o 
  -4   3  18        5.27        7.05      8.92 o 
  -3   3  18      183.96      163.48     11.75 o 
  -2   3  18       26.76       33.92      8.68 o 
  -1   3  18      221.13      196.53     10.78 o 
   0   3  18       38.97       45.02      8.31 o 
   1   3  18      316.55      348.12     19.59 o 
   2   3  18       13.87       -0.73     12.68 o 
   3   3  18       45.22       49.02     12.56 o 
   4   3  18      108.14      106.92     16.42 o 
   5   3  18       27.29       38.71      9.14 o 
   6   3  18       53.06       71.38     13.14 o 
   7   3  18       28.33       31.77      8.38 o 
  -9   4  18        0.20       -6.18     10.97 o 
  -8   4  18        1.11        6.92      9.27 o 
  -7   4  18        9.26       22.82      9.08 o 
  -6   4  18       14.90       28.96      9.22 o 
  -5   4  18      105.94       89.11     12.24 o 
  -4   4  18        0.92       -3.91      9.17 o 
  -3   4  18       61.19       66.01     11.00 o 
  -2   4  18       56.15       66.44     10.45 o 
  -1   4  18        2.27        3.81      7.34 o 
   0   4  18        0.00       10.48     11.53 o 
   1   4  18        4.77       24.22     10.95 o 
   2   4  18        2.34        4.02      9.96 o 
   3   4  18       16.43       35.68      9.74 o 
   4   4  18        2.84       -8.51      9.86 o 
   5   4  18        0.12       -7.54     11.55 o 
   6   4  18        0.93       13.67      7.79 o 
  -7   5  18        3.66        6.05      7.64 o 
  -6   5  18        3.09        6.42      9.80 o 
  -5   5  18        3.54       10.76      8.45 o 
  -4   5  18        2.32        2.26      6.00 o 
  -3   5  18        5.93       12.08      6.48 o 
  -2   5  18        0.06      -10.02      8.68 o 
  -1   5  18        1.20        3.99      7.75 o 
   0   5  18        0.02       12.57     11.30 o 
   1   5  18       97.00       71.42     13.43 o 
   2   5  18        2.47       18.14      7.71 o 
   3   5  18       54.67       47.37      9.90 o 
   4   5  18       57.25       45.23      9.11 o 
   5   5  18       17.92       14.22      7.91 o 
  -5   6  18       19.90       25.31      6.97 o 
  -4   6  18        6.40        8.34      8.24 o 
  -3   6  18       22.98       21.15      8.37 o 
  -2   6  18        0.81        4.58      7.12 o 
  -1   6  18        0.01       -3.56      8.27 o 
   0   6  18        0.46        1.91      8.06 o 
   1   6  18        7.87       13.44      6.28 o 
   2   6  18        0.95       -1.90      7.96 o 
   3   6  18       21.12       20.84      7.97 o 
  -9   0  19       15.65       21.56     14.54 o 
  -7   0  19       29.51       51.28     17.21 o 
  -5   0  19      522.03      491.98     70.44 o 
  -3   0  19        3.23       -2.23     10.31 o 
  -1   0  19      285.06      315.05     30.91 o 
   1   0  19      444.97      427.13     37.04 o 
   3   0  19      175.02      131.17     32.33 o 
   5   0  19       34.09       38.23     16.67 o 
   7   0  19       53.40       91.95     25.20 o 
 -10   1  19        3.80       17.25      8.27 o 
  -9   1  19        6.71        5.65      7.49 o 
  -8   1  19        1.34        2.74      7.87 o 
  -7   1  19        0.29        3.96      8.79 o 
  -6   1  19       11.24       20.07     12.28 o 
  -5   1  19       19.49       23.31      7.68 o 
  -4   1  19      115.12      129.47      8.92 o 
  -3   1  19      453.04      297.73     55.64 o 
  -2   1  19       25.37       32.35      9.12 o 
  -1   1  19      121.73      130.65     13.87 o 
   0   1  19       85.26       90.82     12.15 o 
   1   1  19      138.03      147.92     13.19 o 
   2   1  19       93.30      107.81     12.37 o 
   3   1  19      181.79       64.73     47.56 o 
   4   1  19       16.99       20.70     10.50 o 
   5   1  19      168.79      140.25     26.96 o 
   6   1  19        0.55        8.92      9.46 o 
   7   1  19       89.45       86.06     15.28 o 
   8   1  19        4.59       18.81     13.51 o 
 -10   2  19       13.70       18.12      8.51 o 
  -9   2  19        1.50        2.27     13.41 o 
  -8   2  19       32.04       30.01      9.23 o 
  -7   2  19       41.10       47.93     10.68 o 
  -6   2  19       20.88       11.01     10.38 o 
  -5   2  19      351.50      325.52     40.66 o 
  -4   2  19       89.66      112.58     13.94 o 
  -3   2  19       25.24       48.00     10.97 o 
  -2   2  19      136.15      139.22      9.32 o 
  -1   2  19       72.24      104.91     12.69 o 
   0   2  19       52.51       62.40      8.21 o 
   1   2  19      173.53      132.56     18.10 o 
   2   2  19        0.31       19.76      8.83 o 
   3   2  19       51.02       67.34     12.34 o 
   4   2  19        1.40        0.90     13.35 o 
   5   2  19        1.66       -4.93     12.05 o 
   6   2  19       37.40       51.70     10.32 o 
   7   2  19       10.10      -11.06     11.05 o 
  -9   3  19       12.75       25.32      8.48 o 
  -8   3  19        7.50       15.06      9.34 o 
  -7   3  19       19.18       33.96     11.09 o 
  -6   3  19       22.90       19.40      9.81 o 
  -5   3  19        7.94        9.37      7.38 o 
  -4   3  19      127.08      115.14     14.86 o 
  -3   3  19       28.38       64.63      9.93 o 
  -2   3  19       11.61       40.05      8.20 o 
  -1   3  19       23.93       18.06      8.16 o 
   0   3  19      102.81       96.03     11.96 o 
   1   3  19      198.88      219.34     30.98 o 
   2   3  19       40.74       38.30     11.56 o 
   3   3  19       74.41       85.33     12.77 o 
   4   3  19        0.21      -15.47     13.99 o 
   5   3  19       53.33       66.17     11.83 o 
   6   3  19        0.92        8.68     10.04 o 
   7   3  19        5.24        2.82      9.95 o 
  -8   4  19       17.68       30.49      8.10 o 
  -7   4  19       12.69       17.98      9.71 o 
  -6   4  19        4.64       22.90     10.73 o 
  -5   4  19       37.73       19.10      9.24 o 
  -4   4  19        0.05        3.25      6.51 o 
  -3   4  19       34.52       32.40      8.66 o 
  -2   4  19       76.92       87.77     11.91 o 
  -1   4  19       29.43       32.30      8.82 o 
   0   4  19       28.17       30.60     10.68 o 
   1   4  19       39.80       45.19     10.22 o 
   2   4  19        0.22        9.09     11.26 o 
   3   4  19        2.41       14.41      9.83 o 
   4   4  19        0.01       12.72      9.58 o 
   5   4  19        0.00        8.26      8.68 o 
   6   4  19        0.45       12.70     10.85 o 
  -7   5  19        5.24       15.72      7.52 o 
  -6   5  19        0.17        3.23      9.11 o 
  -5   5  19        3.27       11.54      9.29 o 
  -4   5  19        9.14       16.13      7.10 o 
  -3   5  19        1.09        3.25      7.45 o 
  -2   5  19        3.48       16.68      7.59 o 
  -1   5  19        1.31       -4.69      9.63 o 
   0   5  19        2.91       16.38     10.06 o 
   1   5  19        1.50       15.70      8.61 o 
   2   5  19        0.32       10.79      8.48 o 
   3   5  19        0.13       -0.97      8.57 o 
   4   5  19       19.83       21.89      8.11 o 
  -4   6  19        2.93        2.69      5.52 o 
  -3   6  19        2.89        7.72      6.96 o 
  -2   6  19       23.56       22.56      7.21 o 
  -1   6  19       10.61        9.83     22.29 o 
   0   6  19        7.70       11.30      6.14 o 
   1   6  19        3.00        2.23      7.04 o 
 -10   0  20        2.00       -1.17     11.23 o 
  -8   0  20        0.57       -5.23     14.23 o 
  -6   0  20       37.74       49.16     16.05 o 
  -4   0  20       48.09       32.86     16.82 o 
  -2   0  20       46.92       73.45     13.01 o 
   0   0  20      207.29      179.57     15.92 o 
   2   0  20        0.14       27.54     13.60 o 
   4   0  20       15.09       14.73     13.79 o 
   6   0  20        8.87       18.30     23.75 o 
 -10   1  20       30.88       23.39      7.75 o 
  -9   1  20        9.18       12.79      8.38 o 
  -8   1  20       23.07       27.58      8.49 o 
  -7   1  20       20.30       26.36      8.67 o 
  -6   1  20        1.72       -1.47     10.44 o 
  -5   1  20       30.56       37.54     10.14 o 
  -4   1  20      253.64      253.54     24.64 o 
  -3   1  20       16.73       17.06      8.72 o 
  -2   1  20       14.59       30.60      7.61 o 
  -1   1  20        2.40       -0.80      8.47 o 
   0   1  20       24.42       30.86      9.73 o 
   1   1  20       20.37       22.77     10.12 o 
   2   1  20       13.39       18.77      7.44 o 
   3   1  20       38.15       10.68     16.49 o 
   4   1  20        2.24       -1.56     11.88 o 
   5   1  20       12.14       17.82     12.26 o 
   6   1  20        8.77       18.29     10.98 o 
   7   1  20       48.51       42.79     10.07 o 
  -9   2  20        5.31       23.94     11.71 o 
  -8   2  20       11.98       27.99     13.06 o 
  -7   2  20        0.00       16.27      8.85 o 
  -6   2  20       13.07       15.73      7.31 o 
  -5   2  20       19.02       34.54     10.97 o 
  -4   2  20       43.75       66.06     10.84 o 
  -3   2  20        1.84       18.06      8.50 o 
  -2   2  20       35.19       47.37      9.83 o 
  -1   2  20       75.37       66.62     10.14 o 
   0   2  20       99.03       91.68     11.58 o 
   1   2  20       70.87       15.26     18.70 o 
   2   2  20        1.44       -7.31     10.51 o 
   3   2  20      151.04      135.27     18.19 o 
   4   2  20        0.15       12.68      9.40 o 
   5   2  20        5.73       18.21     14.56 o 
   6   2  20        0.13       23.04     14.06 o 
   7   2  20        0.34       17.28     10.94 o 
  -9   3  20        3.18       15.72      9.71 o 
  -8   3  20        0.69        3.73     10.63 o 
  -7   3  20       18.31       31.84     10.66 o 
  -6   3  20       20.45       26.68     10.29 o 
  -5   3  20       71.96       68.94     10.10 o 
  -4   3  20        0.06        2.78      9.03 o 
  -3   3  20        6.54       11.08      9.28 o 
  -2   3  20       11.13       13.40      8.47 o 
  -1   3  20        0.01        8.86      6.34 o 
   0   3  20        3.49       -2.24      6.03 o 
   1   3  20        9.21        0.09     11.65 o 
   2   3  20        4.49       23.69     11.11 o 
   3   3  20       48.10       55.83     12.57 o 
   4   3  20       56.10       52.10     10.66 o 
   5   3  20        8.33       14.24     13.30 o 
   6   3  20        6.91       20.04     11.00 o 
  -7   4  20        1.76       -1.80      8.99 o 
  -6   4  20        0.29       -6.08     12.34 o 
  -5   4  20       34.35       41.27     10.50 o 
  -4   4  20       13.35       18.58      7.24 o 
  -3   4  20        0.74       10.30     10.08 o 
  -2   4  20        3.21       -2.39      9.23 o 
  -1   4  20        4.43        2.74      6.26 o 
   0   4  20        4.44       11.11      8.39 o 
   1   4  20       24.43       28.05      9.86 o 
   2   4  20       21.76       15.75     12.09 o 
   3   4  20       62.78       66.81     13.14 o 
   4   4  20        0.43        4.83      9.97 o 
   5   4  20       18.00       26.36      9.97 o 
  -6   5  20       27.77       28.52      6.88 o 
  -5   5  20       23.60       31.67      7.91 o 
  -4   5  20        0.22        5.67      7.91 o 
  -3   5  20        6.49       13.59      7.55 o 
  -2   5  20        1.62        5.55      8.74 o 
  -1   5  20        0.18       -1.76      9.31 o 
   0   5  20        0.84        1.73      9.60 o 
   1   5  20        0.39        7.67      9.01 o 
   2   5  20        1.40       18.54      7.10 o 
   3   5  20        0.09        2.52      8.69 o 
  -9   0  21        2.03        9.47     11.82 o 
  -7   0  21       16.05       27.52     13.37 o 
  -5   0  21       94.83       68.54     18.28 o 
  -3   0  21       91.70      119.38     22.13 o 
  -1   0  21       28.68       53.57     12.78 o 
   1   0  21       25.48       30.36     11.33 o 
   3   0  21      158.55      117.57     53.66 o 
   5   0  21       45.78       92.32     37.40 o 
  -9   1  21       29.64       32.64     10.10 o 
  -8   1  21        5.83        2.21      8.55 o 
  -7   1  21       37.00       38.37      9.87 o 
  -6   1  21        3.22       17.68      7.81 o 
  -5   1  21       53.59       64.54     12.67 o 
  -4   1  21       33.22       42.85      8.89 o 
  -3   1  21       98.14      119.57     15.79 o 
  -2   1  21        5.05        8.51     10.68 o 
  -1   1  21       95.03       93.41     13.37 o 
   0   1  21        6.49        9.52      8.75 o 
   1   1  21      183.10      132.44     17.14 o 
   2   1  21        1.25        5.82      6.44 o 
   3   1  21        0.01        1.51     11.12 o 
   4   1  21        1.65        4.38     11.79 o 
   5   1  21       17.54       14.02     11.77 o 
   6   1  21        2.94        1.40     11.29 o 
  -9   2  21        0.96        7.75     12.15 o 
  -8   2  21        0.57       21.34     10.88 o 
  -7   2  21        2.53        0.79     12.15 o 
  -6   2  21       24.72       45.85     12.81 o 
  -5   2  21        5.53       15.99      9.56 o 
  -4   2  21        0.09       -3.96     11.45 o 
  -3   2  21        8.34       15.16      9.88 o 
  -2   2  21       11.66       28.37     11.75 o 
  -1   2  21        7.11        5.03      7.80 o 
   0   2  21       97.57       70.92     12.22 o 
   1   2  21        8.81       18.78      9.35 o 
   2   2  21        5.59       28.12     10.63 o 
   3   2  21        9.45       21.65     12.74 o 
   4   2  21       33.90       58.47     11.53 o 
   5   2  21       35.40       31.42     10.61 o 
   6   2  21       24.60       18.13      9.22 o 
  -8   3  21       15.36       29.16      8.55 o 
  -7   3  21       20.33       26.82     11.71 o 
  -6   3  21        2.36       -0.48      7.40 o 
  -5   3  21        1.20        9.74      7.74 o 
  -4   3  21       32.40       38.21     11.61 o 
  -3   3  21       34.47       39.76      8.11 o 
  -2   3  21        5.60       -0.66      6.62 o 
  -1   3  21        0.50        4.91      7.70 o 
   0   3  21       31.19       37.81     10.59 o 
   1   3  21        0.19       -2.02     16.38 o 
   2   3  21        4.86        4.29     13.44 o 
   3   3  21        0.46       17.01     13.13 o 
   4   3  21        8.22        8.88      9.26 o 
   5   3  21        0.01       18.39      8.74 o 
  -7   4  21       13.24       24.94     11.60 o 
  -6   4  21        2.30        3.41      7.67 o 
  -5   4  21        0.07       -1.89     10.00 o 
  -4   4  21       10.81       17.36      7.90 o 
  -3   4  21        6.99       18.01      6.43 o 
  -2   4  21        0.15       10.01      8.24 o 
  -1   4  21        0.93        4.98      9.42 o 
   0   4  21       39.31       50.69     11.87 o 
   1   4  21        5.61       22.82      8.87 o 
   2   4  21        4.21        7.75     10.11 o 
   3   4  21        4.68       22.84      9.14 o 
   4   4  21        8.23       18.67      8.11 o 
  -4   5  21       10.05       -4.96      8.52 o 
  -3   5  21        3.48        8.52      7.34 o 
  -2   5  21        7.89       13.53      8.07 o 
  -1   5  21        1.56        5.07      7.18 o 
   0   5  21       47.74       26.31      7.64 o 
   1   5  21       18.77       29.95     10.47 o 
   2   5  21        7.98        4.97     15.12 o 
  -8   0  22        7.10       28.11     12.74 o 
  -6   0  22       16.92       26.48     13.09 o 
  -4   0  22        2.32       16.71     13.57 o 
  -2   0  22       15.72       48.52     18.98 o 
   0   0  22        0.16      -17.06     15.74 o 
   2   0  22       33.19       26.88     15.67 o 
   4   0  22       67.86       65.82     21.78 o 
   6   0  22       69.57       96.52     43.50 o 
  -8   1  22       71.00       60.97     14.22 o 
  -7   1  22        2.05        8.13      8.61 o 
  -6   1  22       49.32       48.07     10.38 o 
  -5   1  22       24.42       37.18      8.44 o 
  -4   1  22       32.85       54.97      8.89 o 
  -3   1  22       19.30       22.87     15.06 o 
  -2   1  22       78.42       76.67     11.67 o 
  -1   1  22       21.38       13.01      9.53 o 
   0   1  22      359.29      263.93     32.34 o 
   1   1  22        8.91       14.97      8.45 o 
   2   1  22       80.60       51.00     25.61 o 
   3   1  22        0.23      -27.25     13.70 o 
   4   1  22       84.61       63.36     23.54 o 
   5   1  22        1.94        9.79      9.66 o 
  -8   2  22        0.93       19.12     10.53 o 
  -7   2  22        6.43       14.10     10.69 o 
  -6   2  22       26.21       28.37      9.12 o 
  -5   2  22        6.54       -0.18      9.46 o 
  -4   2  22       25.82       40.55      8.44 o 
  -3   2  22        1.59       13.49      9.90 o 
  -2   2  22        1.06       10.31      9.49 o 
  -1   2  22       22.60       30.92      8.24 o 
   0   2  22        1.09        1.26      7.37 o 
   1   2  22        3.15       13.92     11.00 o 
   2   2  22       31.31       46.87     11.98 o 
   3   2  22       38.71       39.26     11.61 o 
   4   2  22       28.32       37.06     10.20 o 
   5   2  22        0.03       -3.13     12.49 o 
  -7   3  22        2.51       23.18      8.89 o 
  -6   3  22       18.97       16.27      8.41 o 
  -5   3  22       12.38       10.66      6.85 o 
  -4   3  22       38.48       40.53      8.39 o 
  -3   3  22       14.42       11.93      7.44 o 
  -2   3  22       31.61       13.21     11.62 o 
  -1   3  22       33.18       35.93      8.31 o 
   0   3  22       58.85       90.77     15.15 o 
   1   3  22       54.39       63.11     11.42 o 
   2   3  22        1.85       -0.58     10.22 o 
   3   3  22        8.99       11.02     10.61 o 
   4   3  22       15.14       34.31      8.94 o 
  -5   4  22        5.60       20.62      9.27 o 
  -4   4  22       39.73       35.48      7.45 o 
  -3   4  22       31.56       30.19      8.52 o 
  -2   4  22        0.09       -2.71      9.70 o 
  -1   4  22        0.67        3.90      9.63 o 
   0   4  22        0.26        3.28      9.11 o 
   1   4  22        4.53       10.74      9.83 o 
   2   4  22        9.01       15.64      9.05 o 
   3   4  22        3.02       17.16     14.74 o 
  -7   0  23        6.20       31.69     11.49 o 
  -5   0  23        1.58       -4.22     12.84 o 
  -3   0  23        2.56       -1.56     18.38 o 
  -1   0  23       10.88       22.92     12.33 o 
   1   0  23       29.98       25.61     12.09 o 
   3   0  23       14.06       38.49     29.23 o 
   5   0  23        0.15        6.97     31.77 o 
  -7   1  23        0.93        7.88     11.94 o 
  -6   1  23       13.62       23.81     11.30 o 
  -5   1  23        7.56       -2.37      9.76 o 
  -4   1  23        0.15        2.58     10.09 o 
  -3   1  23        1.23       22.93     15.45 o 
  -2   1  23       19.92       29.76      8.28 o 
  -1   1  23       13.30       18.99      8.78 o 
   0   1  23       38.90       38.59      9.65 o 
   1   1  23        2.99       12.59     11.88 o 
   2   1  23       16.29       30.80     11.80 o 
   3   1  23       58.14       66.20     12.17 o 
   4   1  23        0.05       10.19     13.01 o 
  -7   2  23        6.06       18.63      9.39 o 
  -6   2  23       14.97        8.34      8.14 o 
  -5   2  23        0.41       -8.11      9.21 o 
  -4   2  23       10.28       27.69      8.51 o 
  -3   2  23        2.45       14.03      8.83 o 
  -2   2  23        0.03        7.77      9.77 o 
  -1   2  23        0.87       17.70      8.88 o 
   0   2  23        0.37        3.29     14.71 o 
   1   2  23        5.60       10.99     10.70 o 
   2   2  23        4.05       13.10     14.39 o 
   3   2  23        2.51        7.35     11.42 o 
   4   2  23        0.25        8.04      8.74 o 
  -6   3  23       22.91       21.72      7.20 o 
  -5   3  23        6.33       14.65      8.55 o 
  -4   3  23        5.29       18.26      7.29 o 
  -3   3  23        0.01        7.73      7.87 o 
  -2   3  23       24.66       27.39      8.22 o 
  -1   3  23       16.28       30.58     10.85 o 
   0   3  23       25.77       23.44      9.68 o 
   1   3  23       13.36       25.49      9.87 o 
   2   3  23       30.51       28.84     10.13 o 
   3   3  23        6.31       16.73      8.02 o 
  -4   4  23        2.17       12.76     10.83 o 
  -3   4  23        6.31        7.33      7.12 o 
  -2   4  23        4.06       17.33      9.68 o 
  -1   4  23        0.13        3.23      9.76 o 
   0   4  23        8.97       18.82      9.30 o 
   1   4  23        0.29       17.35     15.10 o 
  -6   0  24       20.59       49.64     25.69 o 
  -4   0  24       49.32       69.37     21.57 o 
  -2   0  24        2.72       18.23     13.09 o 
   0   0  24       50.38       27.01     12.22 o 
   2   0  24       62.95       59.17     22.47 o 
  -6   1  24        1.88        7.16      8.12 o 
  -5   1  24        0.03        5.70      9.23 o 
  -4   1  24        8.90        8.86      9.39 o 
  -3   1  24        0.04       -2.21     10.42 o 
  -2   1  24       11.60       18.48      9.80 o 
  -1   1  24        0.07       17.89     10.08 o 
   0   1  24        0.09        0.25     13.92 o 
   1   1  24        0.36       15.62     12.86 o 
   2   1  24       24.09       48.84     10.37 o 
   3   1  24        9.67      -11.62     11.58 o 
  -6   2  24        0.24        6.21     12.45 o 
  -5   2  24        0.76       18.33      7.45 o 
  -4   2  24       20.12       26.53      7.82 o 
  -3   2  24        0.28       10.19      8.63 o 
  -2   2  24        4.15        8.10      8.67 o 
  -1   2  24       19.88       30.71     13.78 o 
   0   2  24        7.36        8.50     10.54 o 
   1   2  24        0.90        6.46     11.61 o 
   2   2  24       23.62       34.58     12.17 o 
  -4   3  24        3.58        4.83      7.97 o 
  -3   3  24       10.70       23.37      7.65 o 
  -2   3  24        0.32        8.09     11.03 o 
  -1   3  24        0.15       10.24      8.66 o 
   0   3  24        3.54       15.92      9.11 o 
   1   3  24        0.32       -1.03     11.19 o 
  -5   0  25       30.41       10.51     12.81 o 
  -3   0  25       25.49       33.61     15.09 o 
  -1   0  25      157.06       83.18     25.00 o 
   1   0  25       30.59       21.03     19.20 o 
  -5   1  25        6.35       21.10      8.87 o 
  -4   1  25        0.56       -3.67     10.07 o 
  -3   1  25       22.54       26.94      7.71 o 
  -2   1  25        6.65        6.18     11.04 o 
  -1   1  25       35.49       25.39      8.78 o 
   0   1  25        0.02        1.20     10.80 o 
   1   1  25        0.69       33.21      9.59 o 
   2   1  25        0.18        1.96     15.56 o 
  -4   2  25        0.16        3.26      9.16 o 
  -3   2  25        2.01       11.08      7.54 o 
  -2   2  25        3.73       13.54      8.84 o 
  -1   2  25       36.01       29.24     14.37 o 
   0   2  25       17.55       33.38      7.74 o 
  -2   0  26       10.37       16.52     24.87 o 
                                                 
